# Supplementary material for: AMPK and glucose deprivation exert an isoform-specific effect on the expression of Na+,K+-ATPase subunits in cultured myotubes
Source: J Muscle Res Cell Motil. 2024 May 6;45(3):139–54. doi: 10.1007/s10974-024-09673-9 (PMC11316707; doi:10.1007/s10974-024-09673-9)
Supplement: Supplementary file 2 — Supplementary Material 2 [file 10974_2024_9673_MOESM2_ESM.xlsx]

## Sheet: Figure 1
DATA EXTRACTION
23_GLA											24_2GLA												COMMENTS
ABI			QS3								ABI			QS3									PCR EFF was determinated by LinregPCR
Gene	PCR EFF		Gene	PCR EFF							Gene	PCR EFF		Gene	PCR EFF
18SrRNA	1.70223		18SrRNA	1.91695							18SrRNA	1.57342		18S	1.86562								Calculation of CV
Atp1a1	1.92318		Atp1b1	1.86583							Atp1a1	1.94894		Atp1b1	1.87793								CV (%) = ST DEV / AVG CT * 100
Atp1a2	1.95693										Atp1a2	1.92257		Fxyd1	1.8269								CV of 1.75 % corresponds to a difference of 0.5 cycle between two replicates or to SD of ~0.35 at cycle 20
Fxyd1	1.91898
																							Calculation of gene expression
																							[target/reference] = [EFFreference^CTreference]/[EFFtarget^CTtarget]
18S (ABI)
Well	Sample	Sample name	Assay	CT	ST DEV	Average Ct	CV (%)	Warning	Efficency		Well	Sample	Sample name	Assay	CT	ST DEV	Average Ct	CV (%)	Warning	Efficency			Samples for 18S rRNA evaluation were diluted 1:100 because of 18S rRNA's high concentration. That is why all the ratios were divided by 100 before used in normalization
D1	1	R1 0 GL	18SrRNA	13.54	0.12	13.625	0.880734		1.70223		E1	1	R5 0 GL	18SrRNA	13.17	0.024	13.15	0.18251		1.57342
D2	2	R1 5.5 GL	18SrRNA	13.47	0.01	13.475	0.0742115		1.70223		E2	2	R5 5.5 GL	18SrRNA	13.19	0.124	13.1	0.946565		1.57342
D3	3	R1 25 GL	18SrRNA	13.31	0.106	13.235	0.800907		1.70223		E3	3	R5 25 GL	18SrRNA	13.04	0.002	13.035	0.0153433		1.57342
D4	4	R2 0 GL	18SrRNA	13.66	0.203	13.52	1.50148		1.70223		E4	4	R6 0 GL	18SrRNA	13.33	0.044	13.3	0.330827		1.57342
D5	5	R2 5.5 GL	18SrRNA	13.26	0.143	13.36	1.07036		1.70223		E5	5	R6 5.5 GL	18SrRNA	13.17	0.033	13.145	0.251046		1.57342
D6	6	R2 25 GL	18SrRNA	13.69	0.225	13.535	1.66236		1.70223		E6	6	R6 25 GL	18SrRNA	13.35	0.056	13.315	0.420578		1.57342			Samples labled with light green in Figure 4 are analyzed and preseneted in Figure 1 (0 GL, 5.5 GL) together with other replicates
D7	7	R3 0 GL	18SrRNA	13.7	0.066	13.655	0.483339		1.70223		E7	7	R7 0 GL	18SrRNA	13.4	0.07	13.35	0.524345		1.57342			Data extracted in PRESENTED RESULTS
D8	8	R3 5.5 GL	18SrRNA	13.74	0.106	13.665	0.775704		1.70223		E8	8	R7 5.5 GL	18SrRNA	13.27	0.06	13.23	0.453515		1.57342
D9	9	R3 25 GL	18SrRNA	13.72	0.047	13.69	0.343316		1.70223		E9	9	R7 25 GL	18SrRNA	13.65	0.319	13.425	2.37616	HIGH VARIABILITY	1.57342
D10	10	R4 0 GL	18SrRNA	13.87	0.111	13.79	0.804931		1.70223		E10	10	R8 0 GL	18SrRNA	13.65	0.217	13.805	1.57189		1.57342
D11	11	R4 5.5 GL	18SrRNA	13.69	0.211	13.54	1.55835		1.70223		E11	11	R8 5.5 GL	18SrRNA	13.33	0.056	13.29	0.421369		1.57342
D12	12	R4 25 GL	18SrRNA	13.26	0.008	13.255	0.0603546		1.70223		E12	12	R8 25 GL	18SrRNA	13.14	0.101	13.21	0.764572		1.57342
E1	1	R1 0 GL	18SrRNA	13.71	0.12						F1	1	R5 0 GL	18SrRNA	13.13	0.024
E2	2	R1 5.5 GL	18SrRNA	13.48	0.01						F2	2	R5 5.5 GL	18SrRNA	13.01	0.124
E3	3	R1 25 GL	18SrRNA	13.16	0.106						F3	3	R5 25 GL	18SrRNA	13.03	0.002
E4	4	R2 0 GL	18SrRNA	13.38	0.203						F4	4	R6 0 GL	18SrRNA	13.27	0.044
E5	5	R2 5.5 GL	18SrRNA	13.46	0.143						F5	5	R6 5.5 GL	18SrRNA	13.12	0.033
E6	6	R2 25 GL	18SrRNA	13.38	0.225						F6	6	R6 25 GL	18SrRNA	13.28	0.056
E7	7	R3 0 GL	18SrRNA	13.61	0.066						F7	7	R7 0 GL	18SrRNA	13.3	0.07
E8	8	R3 5.5 GL	18SrRNA	13.59	0.106						F8	8	R7 5.5 GL	18SrRNA	13.19	0.06
E9	9	R3 25 GL	18SrRNA	13.66	0.047						F9	9	R7 25 GL	18SrRNA	13.2	0.319
E10	10	R4 0 GL	18SrRNA	13.71	0.111						F10	10	R8 0 GL	18SrRNA	13.96	0.217
E11	11	R4 5.5 GL	18SrRNA	13.39	0.211						F11	11	R8 5.5 GL	18SrRNA	13.25	0.056
E12	12	R4 25 GL	18SrRNA	13.25	0.008						F12	12	R8 25 GL	18SrRNA	13.28	0.101
																							DATA REDUCTION						CALCULATION				NORMALISATION					PRESENTED RESULTS
Atp1a1																													Gene expression	18S 1:100			Extracted results Atp1a1					NORMALISED RESULTS TO AVERAGE 0 GL					1.57822e-05	Average 0 GL for first independent experiment
Well	Sample	Sample name	Assay	CT	ST DEV	Average Ct	CV (%)	Warning	Efficency		Well	Sample	Sample name	Assay	CT	ST DEV	Average Ct	CV (%)	Warning	Efficency			Sample name	Atp1a1 CT	Atp1a1 EFF	18SrRNA CT	18SrRNA EFF		Atp1a1/18SrRNA	Calculated dilution				0 GL	5.5 GL	25 GL		Atp1a1	0 GL	5.5 GL	25 GL		3.99439e-06	Average 0 GL for second independent experiment
A1	1	R1 0 GL	Atp1a1	20.86	0.01	20.865	0.0479272		1.92318		A1	1	R5 0 GL	Atp1a1	20.69	0.002	20.69	0.00966651		1.94894			R1 0 GL	20.865	1.92318	13.625	1.70223		0.0016655	1.6655e-05			R1	1.6655e-05	1.2192e-05	1.2678e-05		R1	1.0553	0.772513	0.803308		0.00045475	Average 0 GL for third independent experiment from data in Figure 4
A2	2	R1 5.5 GL	Atp1a1	21.27	0.067	21.22	0.31574		1.92318		A2	2	R5 5.5 GL	Atp1a1	20.61	0.08	20.67	0.387034		1.94894			R1 5.5 GL	21.22	1.92318	13.475	1.70223		0.00121917	1.21917e-05			R2	1.3955e-05	1.1927e-05	1.2879e-05		R2	0.884221	0.755722	0.816043		0.000224229	Average 0 GL for fourth independent experiment from data in Figure 4
A3	3	R1 25 GL	Atp1a1	21.04	0.102	20.965	0.486525		1.92318		A3	3	R5 25 GL	Atp1a1	20.71	0.006	20.705	0.0289785		1.94894			R1 25 GL	20.965	1.92318	13.235	1.70223		0.00126779	1.26779e-05			R3	1.4277e-05	1.4166e-05	1.3849e-05		R3	0.904624	0.897591	0.877505
A4	4	R2 0 GL	Atp1a1	21.08	0.045	21.05	0.213777		1.92318		A4	4	R6 0 GL	Atp1a1	20.9	0.064	20.945	0.305562		1.94894			R2 0 GL	21.05	1.92318	13.52	1.70223		0.00139555	1.39555e-05			R4	1.8242e-05	1.2998e-05	1.2772e-05		R4	1.15586	0.823583	0.809264
A5	5	R2 5.5 GL	Atp1a1	21.26	0.136	21.16	0.642722		1.92318		A5	5	R6 5.5 GL	Atp1a1	20.91	0.043	20.88	0.205939		1.94894			R2 5.5 GL	21.16	1.92318	13.36	1.70223		0.00119272	1.19272e-05			R5	3.91372e-06	3.87742e-06	3.67795e-06		R5	0.979804	0.970716	0.920779
A6	6	R2 25 GL	Atp1a1	21.28	0.135	21.185	0.637243		1.92318		A6	6	R6 25 GL	Atp1a1	21.06	0.064	21.015	0.304544		1.94894			R2 25 GL	21.185	1.92318	13.535	1.70223		0.00128786	1.28786e-05			R6	3.5336e-06	3.43988e-06	3.39535e-06		R6	0.884641	0.861178	0.85003
A7	7	R3 0 GL	Atp1a1	21.13	0.009	21.125	0.0426036		1.92318		A7	7	R7 0 GL	Atp1a1	20.92	0.076	20.865	0.364246		1.94894			R3 0 GL	21.125	1.92318	13.655	1.70223		0.00142768	1.42768e-05			R7	3.8128e-06	3.77102e-06	4.56839e-06		R7	0.954539	0.944079	1.1437
A8	8	R3 5.5 GL	Atp1a1	21.19	0.067	21.145	0.31686		1.92318		A8	8	R7 5.5 GL	Atp1a1	20.77	0.046	20.8	0.221154		1.94894			R3 5.5 GL	21.145	1.92318	13.665	1.70223		0.00141664	1.41664e-05			R8	4.71744e-06	4.03327e-06	4.03505e-06		R8	1.18102	1.00973	1.01018
A9	9	R3 25 GL	Atp1a1	21.21	0.012	21.2	0.0566038		1.92318		A9	9	R7 25 GL	Atp1a1	20.6	0.063	20.645	0.305159		1.94894			R3 25 GL	21.2	1.92318	13.69	1.70223		0.00138489	1.38489e-05			R9	0.000653	0.000254			R9	1.43595	0.558549
A10	10	R4 0 GL	Atp1a1	20.95	0.125	20.86	0.599233		1.92318		A10	10	R8 0 GL	Atp1a1	20.79	0.09	20.855	0.431551		1.94894			R4 0 GL	20.86	1.92318	13.79	1.70223		0.00182425	1.82425e-05			R10	0.000343	0.000417			R10	0.754261	0.916987
A11	11	R4 5.5 GL	Atp1a1	21.19	0.018	21.175	0.0850059		1.92318		A11	11	R8 5.5 GL	Atp1a1	20.74	0.006	20.74	0.0289296		1.94894			R4 5.5 GL	21.175	1.92318	13.54	1.70223		0.00129976	1.29976e-05			R11	0.000456	0.000448			R11	1.00275	0.985157
A12	12	R4 25 GL	Atp1a1	21.04	0.1	20.97	0.476872		1.92318		A12	12	R8 25 GL	Atp1a1	20.72	0.05	20.685	0.241721		1.94894			R4 25 GL	20.97	1.92318	13.255	1.70223		0.00127716	1.27716e-05			R12	0.000367	0.000346			R12	0.807037	0.760858
B1	1	R1 0 GL	Atp1a1	20.87	0.01						B1	1	R5 0 GL	Atp1a1	20.69	0.002							R5 0 GL	20.69	1.94894	13.15	1.57342		0.000391372	3.91372e-06			R13	0.000302542	0.000217187			R13	1.34925	0.968595
B2	2	R1 5.5 GL	Atp1a1	21.17	0.067						B2	2	R5 5.5 GL	Atp1a1	20.73	0.08							R5 5.5 GL	20.67	1.94894	13.1	1.57342		0.000387742	3.87742e-06			R14	0.000214008	0.000179434			R14	0.954417	0.800227
B3	3	R1 25 GL	Atp1a1	20.89	0.102						B3	3	R5 25 GL	Atp1a1	20.7	0.006							R5 25 GL	20.705	1.94894	13.035	1.57342		0.000367795	3.67795e-06			R15	0.000194625	0.000178745			R15	0.867974	0.797154
B4	4	R2 0 GL	Atp1a1	21.02	0.045						B4	4	R6 0 GL	Atp1a1	20.99	0.064							R6 0 GL	20.945	1.94894	13.3	1.57342		0.00035336	3.5336e-06			R16	0.000185741	0.000206919			R16	0.828354	0.922802
B5	5	R2 5.5 GL	Atp1a1	21.06	0.136						B5	5	R6 5.5 GL	Atp1a1	20.85	0.043							R6 5.5 GL	20.88	1.94894	13.145	1.57342		0.000343988	3.43988e-06
B6	6	R2 25 GL	Atp1a1	21.09	0.135						B6	6	R6 25 GL	Atp1a1	20.97	0.064							R6 25 GL	21.015	1.94894	13.315	1.57342		0.000339535	3.39535e-06
B7	7	R3 0 GL	Atp1a1	21.12	0.009						B7	7	R7 0 GL	Atp1a1	20.81	0.076							R7 0 GL	20.865	1.94894	13.35	1.57342		0.00038128	3.8128e-06
B8	8	R3 5.5 GL	Atp1a1	21.1	0.067						B8	8	R7 5.5 GL	Atp1a1	20.83	0.046							R7 5.5 GL	20.8	1.94894	13.23	1.57342		0.000377102	3.77102e-06
B9	9	R3 25 GL	Atp1a1	21.19	0.012						B9	9	R7 25 GL	Atp1a1	20.69	0.063							R7 25 GL	20.645	1.94894	13.425	1.57342		0.000456839	4.56839e-06
B10	10	R4 0 GL	Atp1a1	20.77	0.125						B10	10	R8 0 GL	Atp1a1	20.92	0.09							R8 0 GL	20.855	1.94894	13.805	1.57342		0.000471744	4.71744e-06
B11	11	R4 5.5 GL	Atp1a1	21.16	0.018						B11	11	R8 5.5 GL	Atp1a1	20.74	0.006							R8 5.5 GL	20.74	1.94894	13.29	1.57342		0.000403327	4.03327e-06
B12	12	R4 25 GL	Atp1a1	20.9	0.1						B12	12	R8 25 GL	Atp1a1	20.65	0.05							R8 25 GL	20.685	1.94894	13.21	1.57342		0.000403505	4.03505e-06
																																						PRESENTED RESULTS
Atp1a2																													Gene expression	18S 1:100			Extracted results Atp1a2					NORMALISED RESULTS TO AVERAGE 0 GL					1.27529e-08	Average 0 GL for first independent experiment
Well	Sample	Sample name	Assay	CT	ST DEV	Average Ct	CV (%)	Warning	Efficency		Well	Sample	Sample name	Assay	CT	ST DEV	Average Ct	CV (%)	Warning	Efficency			Sample name	Atp1a2 CT	Atp1a2 EFF	18SrRNA CT	18SrRNA EFF		Atp1a2/18SrRNA	Calculated dilution				0 GL	5.5 GL	25 GL		Atp1a2	0 GL	5.5 GL	25 GL		4.80012e-09	Average 0 GL for second independent experiment
C1	1	R1 0 GL	Atp1a2	30.85	0.095	30.915	0.307294		1.95693		C1	1	R5 0 GL	Atp1a2	31.44	0.002	31.44	0.00636132		1.92257			R1 0 GL	30.915	1.95693	13.625	1.70223		1.36005e-06	1.36005e-08			R1	1.36005e-08	2.499e-08	2.42438e-08		R1	1.06646	1.95955	1.90104		2.50214e-06	Average 0 GL for third independent experiment from data in Figure 4
C2	2	R1 5.5 GL	Atp1a2	29.97	0.115	29.89	0.384744		1.95693		C2	2	R5 5.5 GL	Atp1a2	29.69	0.101	29.62	0.340986		1.92257			R1 5.5 GL	29.89	1.95693	13.475	1.70223		2.499e-06	2.499e-08			R2	1.09109e-08	2.30384e-08	2.21088e-08		R2	0.855561	1.80652	1.73363		2.11846e-06	Average 0 GL for fourth independent experiment from data in Figure 4
C3	3	R1 25 GL	Atp1a2	29.63	0.159	29.745	0.534544		1.95693		C3	3	R5 25 GL	Atp1a2	29.25	0.208	29.395	0.707603		1.92257			R1 25 GL	29.745	1.95693	13.235	1.70223		2.42438e-06	2.42438e-08			R3	1.38193e-08	2.8881e-08	2.6642e-08		R3	1.08362	2.26466	2.08909
C4	4	R2 0 GL	Atp1a2	31.15	0.017	31.16	0.0545571		1.95693		C4	4	R6 0 GL	Atp1a2	31.86	0.275	31.665	0.868467		1.92257			R2 0 GL	31.16	1.95693	13.52	1.70223		1.09109e-06	1.09109e-08			R4	1.2681e-08	2.68423e-08	2.23799e-08		R4	0.99436	2.1048	1.75488
C5	5	R2 5.5 GL	Atp1a2	29.87	0.074	29.92	0.247326		1.95693		C5	5	R6 5.5 GL	Atp1a2	29.47	0.086	29.53	0.291229		1.92257			R2 5.5 GL	29.92	1.95693	13.36	1.70223		2.30384e-06	2.30384e-08			R5	4.60521e-09	1.47936e-08	1.66399e-08		R5	0.959396	3.08193	3.46656
C6	6	R2 25 GL	Atp1a2	30.12	0.004	30.12	0.0132802		1.95693		C6	6	R6 25 GL	Atp1a2	29.68	0.038	29.65	0.128162		1.92257			R2 25 GL	30.12	1.95693	13.535	1.70223		2.21088e-06	2.21088e-08			R6	4.25503e-09	1.60133e-08	1.59911e-08		R6	0.886443	3.33602	3.3314
C7	7	R3 0 GL	Atp1a2	30.83	0.119	30.915	0.384926		1.95693		C7	7	R7 0 GL	Atp1a2	31.44	0.113	31.36	0.360332		1.92257			R3 0 GL	30.915	1.95693	13.655	1.70223		1.38193e-06	1.38193e-08			R7	5.31286e-09	1.46985e-08	1.81801e-08		R7	1.10682	3.06211	3.78743
C8	8	R3 5.5 GL	Atp1a2	29.95	0.18	29.825	0.603521		1.95693		C8	8	R7 5.5 GL	Atp1a2	29.7	0.026	29.72	0.0874832		1.92257			R3 5.5 GL	29.825	1.95693	13.665	1.70223		2.8881e-06	2.8881e-08			R8	5.02736e-09	1.6124e-08	1.8191e-08		R8	1.04734	3.35909	3.7897
C9	9	R3 25 GL	Atp1a2	30.06	0.133	29.965	0.443851		1.95693		C9	9	R7 25 GL	Atp1a2	29.61	0.108	29.53	0.36573		1.92257			R3 25 GL	29.965	1.95693	13.69	1.70223		2.6642e-06	2.6642e-08			R9	3.52694e-06	3.17254e-06			R9	1.40957	1.26793
C10	10	R4 0 GL	Atp1a2	31.14	0.018	31.15	0.0577849		1.95693		C10	10	R8 0 GL	Atp1a2	31.65	0.157	31.76	0.494332		1.92257			R4 0 GL	31.15	1.95693	13.79	1.70223		1.2681e-06	1.2681e-08			R10	2.00078e-06	4.85297e-06			R10	0.799626	1.93952
C11	11	R4 5.5 GL	Atp1a2	30	0.239	29.835	0.801073		1.95693		C11	11	R8 5.5 GL	Atp1a2	29.53	0.128	29.62	0.43214		1.92257			R4 5.5 GL	29.835	1.95693	13.54	1.70223		2.68423e-06	2.68423e-08			R11	2.38302e-06	5.13115e-06			R11	0.952391	2.0507
C12	12	R4 25 GL	Atp1a2	29.95	0.1	29.88	0.334672		1.95693		C12	12	R8 25 GL	Atp1a2	29.4	0.029	29.38	0.0987066		1.92257			R4 25 GL	29.88	1.95693	13.255	1.70223		2.23799e-06	2.23799e-08			R12	2.09784e-06	4.24856e-06			R12	0.838417	1.69797
D1	1	R1 0 GL	Atp1a2	30.98	0.095						D1	1	R5 0 GL	Atp1a2	31.44	0.002							R5 0 GL	31.44	1.92257	13.15	1.57342		4.60521e-07	4.60521e-09			R13	3.07255e-06	3.78695e-06			R13	1.45037	1.7876
D2	2	R1 5.5 GL	Atp1a2	29.81	0.115						D2	2	R5 5.5 GL	Atp1a2	29.55	0.101							R5 5.5 GL	29.62	1.92257	13.1	1.57342		1.47936e-06	1.47936e-08			R14	1.89291e-06	3.12888e-06			R14	0.893532	1.47696
D3	3	R1 25 GL	Atp1a2	29.86	0.159						D3	3	R5 25 GL	Atp1a2	29.54	0.208							R5 25 GL	29.395	1.92257	13.035	1.57342		1.66399e-06	1.66399e-08			R15	1.818e-06	3.03791e-06			R15	0.858172	1.43402
D4	4	R2 0 GL	Atp1a2	31.17	0.017						D4	4	R6 0 GL	Atp1a2	31.47	0.275							R6 0 GL	31.665	1.92257	13.3	1.57342		4.25503e-07	4.25503e-09			R16	1.69037e-06	3.77189e-06			R16	0.797925	1.78049
D5	5	R2 5.5 GL	Atp1a2	29.97	0.074						D5	5	R6 5.5 GL	Atp1a2	29.59	0.086							R6 5.5 GL	29.53	1.92257	13.145	1.57342		1.60133e-06	1.60133e-08
D6	6	R2 25 GL	Atp1a2	30.12	0.004						D6	6	R6 25 GL	Atp1a2	29.62	0.038							R6 25 GL	29.65	1.92257	13.315	1.57342		1.59911e-06	1.59911e-08
D7	7	R3 0 GL	Atp1a2	31	0.119						D7	7	R7 0 GL	Atp1a2	31.28	0.113							R7 0 GL	31.36	1.92257	13.35	1.57342		5.31286e-07	5.31286e-09
D8	8	R3 5.5 GL	Atp1a2	29.7	0.18						D8	8	R7 5.5 GL	Atp1a2	29.74	0.026							R7 5.5 GL	29.72	1.92257	13.23	1.57342		1.46985e-06	1.46985e-08
D9	9	R3 25 GL	Atp1a2	29.87	0.133						D9	9	R7 25 GL	Atp1a2	29.45	0.108							R7 25 GL	29.53	1.92257	13.425	1.57342		1.81801e-06	1.81801e-08
D10	10	R4 0 GL	Atp1a2	31.16	0.018						D10	10	R8 0 GL	Atp1a2	31.87	0.157							R8 0 GL	31.76	1.92257	13.805	1.57342		5.02736e-07	5.02736e-09
D11	11	R4 5.5 GL	Atp1a2	29.67	0.239						D11	11	R8 5.5 GL	Atp1a2	29.71	0.128							R8 5.5 GL	29.62	1.92257	13.29	1.57342		1.6124e-06	1.6124e-08
D12	12	R4 25 GL	Atp1a2	29.81	0.1						D12	12	R8 25 GL	Atp1a2	29.36	0.029							R8 25 GL	29.38	1.92257	13.21	1.57342		1.8191e-06	1.8191e-08
18S (QS3)
Well	Sample	Sample name	Assay	CT	ST DEV	Average Ct	CV (%)	Warning	Efficency		Well	Sample	Sample name	Assay	CT	ST DEV	Average Ct	CV (%)	Warning	Efficency
E1	1	R1 0 GL	18SrRNA	12.1897	0.153775	12.2984	1.25037		1.91695		C1	1	R5 0 GL	18SrRNA	12.2549	0.0281345	12.235	0.229951		1.86562
E2	2	R1 5.5 GL	18SrRNA	12.2154	0.0357938	12.2407	0.292416		1.91695		C2	2	R5 5.5 GL	18SrRNA	11.7934	0.0544146	11.7549	0.462909		1.86562
E3	3	R1 25 GL	18SrRNA	11.9766	0.0028788	11.9786	0.0240328		1.91695		C3	3	R5 25 GL	18SrRNA	11.9321	0.143784	11.8305	1.21537		1.86562
E4	4	R2 0 GL	18SrRNA	12.359	0.0495532	12.3941	0.399814		1.91695		C4	4	R6 0 GL	18SrRNA	12.2858	0.142646	12.1849	1.17068		1.86562
E5	5	R2 5.5 GL	18SrRNA	12.4498	0.133273	12.3556	1.07864		1.91695		C5	5	R6 5.5 GL	18SrRNA	12.2342	0.0420275	12.2045	0.344361		1.86562
E6	6	R2 25 GL	18SrRNA	12.8998	0.367207	12.6402	2.90508	HIGH VARIABILITY	1.91695		C6	6	R6 25 GL	18SrRNA	12.2273	0.0212838	12.2424	0.173853		1.86562
E7	7	R3 0 GL	18SrRNA	12.5365	0.101007	12.465	0.810321		1.91695		C7	7	R7 0 GL	18SrRNA	12.3987	0	12.3987	0		1.86562
E8	8	R3 5.5 GL	18SrRNA	12.5554	0.0753822	12.502	0.602959		1.91695		C8	8	R7 5.5 GL	18SrRNA	12.2284	0.023669	12.2451	0.193293		1.86562
E9	9	R3 25 GL	18SrRNA	12.7736	0.309867	12.5544	2.46819	HIGH VARIABILITY	1.91695		C9	9	R7 25 GL	18SrRNA	12.0314	0.000807871	12.0308	0.00671502		1.86562
E10	10	R4 0 GL	18SrRNA	12.4733	0.112239	12.3939	0.905594		1.91695		C10	10	R8 0 GL	18SrRNA	12.1825	0.0207942	12.1678	0.170895		1.86562
E11	11	R4 5.5 GL	18SrRNA	12.2079	0.0329049	12.1846	0.270053		1.91695		C11	11	R8 5.5 GL	18SrRNA	11.9761	0.0113803	11.9842	0.0949611		1.86562
E12	12	R4 25 GL	18SrRNA	12.1493	0.0626552	12.1936	0.513837		1.91695		C12	12	R8 25 GL	18SrRNA	11.9648	0.129862	11.873	1.09376		1.86562
F1	1	R1 0 GL	18SrRNA	12.4072	0.153775						D1	1	R5 0 GL	18SrRNA	12.2151	0.0281345
F2	2	R1 5.5 GL	18SrRNA	12.266	0.0357938						D2	2	R5 5.5 GL	18SrRNA	11.7164	0.0544146
F3	3	R1 25 GL	18SrRNA	11.9807	0.0028788						D3	3	R5 25 GL	18SrRNA	11.7288	0.143784
F4	4	R2 0 GL	18SrRNA	12.4291	0.0495532						D4	4	R6 0 GL	18SrRNA	12.0841	0.142646
F5	5	R2 5.5 GL	18SrRNA	12.2614	0.133273						D5	5	R6 5.5 GL	18SrRNA	12.1748	0.0420275
F6	6	R2 25 GL	18SrRNA	12.3805	0.367207						D6	6	R6 25 GL	18SrRNA	12.2574	0.0212838
F7	7	R3 0 GL	18SrRNA	12.3936	0.101007						D7	7	R7 0 GL	18SrRNA	12.3987	0
F8	8	R3 5.5 GL	18SrRNA	12.4487	0.0753822						D8	8	R7 5.5 GL	18SrRNA	12.2619	0.023669
F9	9	R3 25 GL	18SrRNA	12.3353	0.309867						D9	9	R7 25 GL	18SrRNA	12.0302	0.000807871
F10	10	R4 0 GL	18SrRNA	12.3146	0.112239						D10	10	R8 0 GL	18SrRNA	12.1531	0.0207942
F11	11	R4 5.5 GL	18SrRNA	12.1613	0.0329049						D11	11	R8 5.5 GL	18SrRNA	11.9922	0.0113803
F12	12	R4 25 GL	18SrRNA	12.2379	0.0626552						D12	12	R8 25 GL	18SrRNA	11.7812	0.129862
																																						PRESENTED RESULTS
Atp1b1																													Gene expression	18S 1:100, Atp1b1 samples 1:2			Extracted results Atp1b1					NORMALISED RESULTS TO AVERAGE 0 GL					2.55333e-06	Average 0 GL for first independent experiment
Well	Sample	Sample name	Assay	CT	ST DEV	Average Ct	CV (%)	Warning	Efficency		Well	Sample	Sample name	Assay	CT	ST DEV	Average Ct	CV (%)	Warning	Efficency			Sample name	Atp1b1 CT	Atp1b1 EFF	18SrRNA CT	18SrRNA EFF		Atp1b1/18SrRNA	Calculated dilution				0 GL	5.5 GL	25 GL		Atp1b1	0 GL	5.5 GL	25 GL		1.8241e-06	Average 0 GL for second independent experiment
A1	1	R1 0 GL	Atp1b1	27.1168	0.116236	27.1989	0.427356		1.86583		A1	1	R5 0 GL	Atp1b1	26.6737	0.167695	26.7922	0.625907		1.87793			R1 0 GL	27.1989	1.86583	12.2984	1.91695		0.000128304	2.56609e-06			R1	2.56609e-06	1.0412e-05	1.2383e-05		R1	1.005	4.0778	4.84974		1.39855e-05	Average 0 GL for third independent experiment from data in Figure 4
A2	2	R1 5.5 GL	Atp1b1	24.953	0.0846187	24.8932	0.339928		1.86583		A2	2	R5 5.5 GL	Atp1b1	23.736	0.103719	23.6627	0.438324		1.87793			R1 5.5 GL	24.8932	1.86583	12.2407	1.91695		0.0005206	1.0412e-05			R2	2.61454e-06	1.32449e-05	1.54007e-05		R2	1.02397	5.18729	6.0316		5.69521e-06	Average 0 GL for fourth independent experiment from data in Figure 4
A3	3	R1 25 GL	Atp1b1	24.3594	0.0250116	24.3418	0.102752		1.86583		A3	3	R5 25 GL	Atp1b1	23.4457	0.0340614	23.4698	0.145128		1.87793			R1 25 GL	24.3418	1.86583	11.9786	1.91695		0.000619148	1.2383e-05			R3	2.43575e-06	1.35336e-05	1.58052e-05		R3	0.953948	5.30036	6.19002
A4	4	R2 0 GL	Atp1b1	27.282	0.0187901	27.2687	0.068907		1.86583		A4	4	R6 0 GL	Atp1b1	26.9281	0.0298845	26.9069	0.111066		1.87793			R2 0 GL	27.2687	1.86583	12.3941	1.91695		0.000130727	2.61454e-06			R4	2.59696e-06	1.18998e-05	1.50251e-05		R4	1.01709	4.66049	5.8845
A5	5	R2 5.5 GL	Atp1b1	24.6259	0.00188683	24.6272	0.00766157		1.86583		A5	5	R6 5.5 GL	Atp1b1	23.7847	0.0462199	23.752	0.194593		1.87793			R2 5.5 GL	24.6272	1.86583	12.3556	1.91695		0.000662246	1.32449e-05			R5	1.91467e-06	1.01993e-05	1.20728e-05		R5	1.04965	5.59141	6.6185
A6	6	R2 25 GL	Atp1b1	24.6908	0.0119967	24.6823	0.0486044		1.86583		A6	6	R6 25 GL	Atp1b1	23.8168	0.0626417	23.8611	0.262526		1.87793			R2 25 GL	24.6823	1.86583	12.6402	1.91695		0.000770036	1.54007e-05			R6	1.72637e-06	1.27603e-05	1.21975e-05		R6	0.946423	6.99539	6.68686
A7	7	R3 0 GL	Atp1b1	27.4977	0.058512	27.4563	0.213109		1.86583		A7	7	R7 0 GL	Atp1b1	26.9454	0.0552522	26.9063	0.20535		1.87793			R3 0 GL	27.4563	1.86583	12.465	1.91695		0.000121788	2.43575e-06			R7	1.97339e-06	1.29834e-05	1.29487e-05		R7	1.08184	7.1177	7.09868
A8	8	R3 5.5 GL	Atp1b1	24.698	0.0670452	24.7454	0.27094		1.86583		A8	8	R7 5.5 GL	Atp1b1	23.758	0.00960409	23.7648	0.0404132		1.87793			R3 5.5 GL	24.7454	1.86583	12.502	1.91695		0.000676679	1.35336e-05			R8	1.68197e-06	1.13268e-05	1.33006e-05		R8	0.922082	6.20953	7.2916
A9	9	R3 25 GL	Atp1b1	24.5313	0.0283132	24.5513	0.115323		1.86583		A9	9	R7 25 GL	Atp1b1	23.5594	0.00348908	23.5569	0.0148113		1.87793			R3 25 GL	24.5513	1.86583	12.5544	1.91695		0.000790262	1.58052e-05			R9	1.98405e-05	4.46675e-05			R9	1.41865	3.19384
A10	10	R4 0 GL	Atp1b1	27.281	0.00224289	27.2794	0.0082219		1.86583		A10	10	R8 0 GL	Atp1b1	26.9448	0.0189276	26.9314	0.070281		1.87793			R4 0 GL	27.2794	1.86583	12.3939	1.91695		0.000129848	2.59696e-06			R10	1.1937e-05	7.86179e-05			R10	0.853525	5.62138
A11	11	R4 5.5 GL	Atp1b1	24.6216	0.00157528	24.6205	0.00639826		1.86583		A11	11	R8 5.5 GL	Atp1b1	23.7267	0.00494703	23.7232	0.0208532		1.87793			R4 5.5 GL	24.6205	1.86583	12.1846	1.91695		0.000594991	1.18998e-05			R11	1.35173e-05	7.11766e-05			R11	0.966521	5.0893
A12	12	R4 25 GL	Atp1b1	24.2751	0.0271385	24.2559	0.111884		1.86583		A12	12	R8 25 GL	Atp1b1	23.3689	0.0151108	23.3582	0.0646917		1.87793			R4 25 GL	24.2559	1.86583	12.1936	1.91695		0.000751253	1.50251e-05			R12	1.06473e-05	6.21131e-05			R12	0.761309	4.44124
B1	1	R1 0 GL	Atp1b1	27.2811	0.116236						B1	1	R5 0 GL	Atp1b1	26.9108	0.167695							R5 0 GL	26.7922	1.87793	12.235	1.86562		9.57336e-05	1.91467e-06			R13	7.83312e-06	2.82564e-05			R13	1.37539	4.96143
B2	2	R1 5.5 GL	Atp1b1	24.8333	0.0846187						B2	2	R5 5.5 GL	Atp1b1	23.5893	0.103719							R5 5.5 GL	23.6627	1.87793	11.7549	1.86562		0.000509966	1.01993e-05			R14	5.22906e-06	2.42442e-05			R14	0.918151	4.25695
B3	3	R1 25 GL	Atp1b1	24.3241	0.0250116						B3	3	R5 25 GL	Atp1b1	23.4939	0.0340614							R5 25 GL	23.4698	1.87793	11.8305	1.86562		0.000603641	1.20728e-05			R15	5.08278e-06	2.22722e-05			R15	0.892466	3.91069
B4	4	R2 0 GL	Atp1b1	27.2554	0.0187901						B4	4	R6 0 GL	Atp1b1	26.8858	0.0298845							R6 0 GL	26.9069	1.87793	12.1849	1.86562		8.63183e-05	1.72637e-06			R16	4.63587e-06	2.46839e-05			R16	0.813995	4.33415
B5	5	R2 5.5 GL	Atp1b1	24.6285	0.00188683						B5	5	R6 5.5 GL	Atp1b1	23.7194	0.0462199							R6 5.5 GL	23.752	1.87793	12.2045	1.86562		0.000638017	1.27603e-05
B6	6	R2 25 GL	Atp1b1	24.6738	0.0119967						B6	6	R6 25 GL	Atp1b1	23.9054	0.0626417							R6 25 GL	23.8611	1.87793	12.2424	1.86562		0.000609875	1.21975e-05
B7	7	R3 0 GL	Atp1b1	27.415	0.058512						B7	7	R7 0 GL	Atp1b1	26.8673	0.0552522							R7 0 GL	26.9063	1.87793	12.3987	1.86562		9.86697e-05	1.97339e-06
B8	8	R3 5.5 GL	Atp1b1	24.7928	0.0670452						B8	8	R7 5.5 GL	Atp1b1	23.7715	0.00960409							R7 5.5 GL	23.7648	1.87793	12.2451	1.86562		0.000649168	1.29834e-05
B9	9	R3 25 GL	Atp1b1	24.5713	0.0283132						B9	9	R7 25 GL	Atp1b1	23.5545	0.00348908							R7 25 GL	23.5569	1.87793	12.0308	1.86562		0.000647436	1.29487e-05
B10	10	R4 0 GL	Atp1b1	27.2778	0.00224289						B10	10	R8 0 GL	Atp1b1	26.918	0.0189276							R8 0 GL	26.9314	1.87793	12.1678	1.86562		8.40985e-05	1.68197e-06
B11	11	R4 5.5 GL	Atp1b1	24.6193	0.00157528						B11	11	R8 5.5 GL	Atp1b1	23.7197	0.00494703							R8 5.5 GL	23.7232	1.87793	11.9842	1.86562		0.000566339	1.13268e-05
B12	12	R4 25 GL	Atp1b1	24.2368	0.0271385						B12	12	R8 25 GL	Atp1b1	23.3475	0.0151108							R8 25 GL	23.3582	1.87793	11.873	1.86562		0.000665029	1.33006e-05
																																						PRESENTED RESULTS
Fxyd1																													Gene expression	18S 1:100			Extracted results Fxyd1					NORMALISED RESULTS TO AVERAGE 0 GL					9.79483e-07	Average 0 GL for first independent experiment
Well	Sample	Sample name	Assay	CT	ST DEV	Average Ct	CV (%)	Warning	Efficency		Well	Sample	Sample name	Assay	CT	ST DEV	Average Ct	CV (%)	Warning	Efficency			Sample name	Fxyd1 CT	Fxyd1 EFF	18SrRNA CT	18SrRNA EFF		Fxyd1/18SrRNA	Calculated dilution				0 GL	5.5 GL	25 GL		Fxyd1	0 GL	5.5 GL	25 GL		1.33877e-05	Average 0 GL for second independent experiment
A1	1	R1 0 GL	Fxyd1	25.28	0.014	25.29	0.0553578		1.91898		A1	1	R5 0 GL	Fxyd1	24.6111	0.0663587	24.658	0.269116		1.8269			R1 0 GL	25.29	1.91898	13.625	1.70223		9.74431e-05	9.74431e-07			R1	9.74431e-07	3.42289e-06	3.27905e-06		R1	0.994842	3.49459	3.34774		0.000112575	Average 0 GL for third independent experiment from data in Figure 4
A2	2	R1 5.5 GL	Fxyd1	23.27	0.041	23.24	0.17642		1.91898		A2	2	R5 5.5 GL	Fxyd1	22.339	0.10233	22.2667	0.459565		1.8269			R1 5.5 GL	23.24	1.91898	13.475	1.70223		0.000342289	3.42289e-06			R2	8.60541e-07	3.25141e-06	3.16324e-06		R2	0.878567	3.31952	3.2295		4.07323e-05	Average 0 GL for fourth independent experiment from data in Figure 4
A3	3	R1 25 GL	Fxyd1	23.14	0.038	23.11	0.164431		1.91898		A3	3	R5 25 GL	Fxyd1	22.366	0.0191273	22.3795	0.0854676		1.8269			R1 25 GL	23.11	1.91898	13.235	1.70223		0.000327905	3.27905e-06			R3	1.03633e-06	4.13524e-06	3.52584e-06		R3	1.05804	4.22186	3.59969
A4	4	R2 0 GL	Fxyd1	25.37	0.037	25.395	0.145698		1.91898		A4	4	R6 0 GL	Fxyd1	24.8555	0.0774032	24.8007	0.3121		1.8269			R2 0 GL	25.395	1.91898	13.52	1.70223		8.60541e-05	8.60541e-07			R4	1.04663e-06	3.38528e-06	2.86205e-06		R4	1.06855	3.45619	2.922
A5	5	R2 5.5 GL	Fxyd1	23.23	0.008	23.225	0.0344456		1.91898		A5	5	R6 5.5 GL	Fxyd1	22.4098	0.0617529	22.3662	0.2761		1.8269			R2 5.5 GL	23.225	1.91898	13.36	1.70223		0.000325141	3.25141e-06			R5	1.44947e-05	4.53985e-05	4.4459e-05		R5	1.08268	3.39105	3.32087
A6	6	R2 25 GL	Fxyd1	23.42	0.018	23.41	0.0768902		1.91898		A6	6	R6 25 GL	Fxyd1	22.6527	0.0420524	22.6825	0.185396		1.8269			R2 25 GL	23.41	1.91898	13.535	1.70223		0.000316324	3.16324e-06			R6	1.28912e-05	5.65918e-05	4.78897e-05		R6	0.96291	4.22713	3.57713
A7	7	R3 0 GL	Fxyd1	25.22	0.004	25.22	0.0158604		1.91898		A7	7	R7 0 GL	Fxyd1	24.913	0.0393726	24.8852	0.158217		1.8269			R3 0 GL	25.22	1.91898	13.655	1.70223		0.000103633	1.03633e-06			R7	1.39992e-05	5.56371e-05	4.55455e-05		R7	1.04567	4.15582	3.40203
A8	8	R3 5.5 GL	Fxyd1	23.08	0.037	23.105	0.160138		1.91898		A8	8	R7 5.5 GL	Fxyd1	22.4002	0.0512047	22.4364	0.228221		1.8269			R3 5.5 GL	23.105	1.91898	13.665	1.70223		0.000413524	4.13524e-06			R8	1.21659e-05	4.85141e-05	4.56521e-05		R8	0.908734	3.62377	3.40999
A9	9	R3 25 GL	Fxyd1	23.37	0.001	23.37	0.00427899		1.91898		A9	9	R7 25 GL	Fxyd1	22.5084	0.0542555	22.5468	0.240635		1.8269			R3 25 GL	23.37	1.91898	13.69	1.70223		0.000352584	3.52584e-06			R9	0.000163	0.000166			R9	1.44792	1.47457
A10	10	R4 0 GL	Fxyd1	25.34	0.038	25.315	0.150109		1.91898		A10	10	R8 0 GL	Fxyd1	24.8461	0.046669	24.8791	0.187583		1.8269			R4 0 GL	25.315	1.91898	13.79	1.70223		0.000104663	1.04663e-06			R10	9.22e-05	0.000285			R10	0.81901	2.53165
A11	11	R4 5.5 GL	Fxyd1	23.32	0.012	23.31	0.0514801		1.91898		A11	11	R8 5.5 GL	Fxyd1	22.4319	0.0538765	22.3938	0.240587		1.8269			R4 5.5 GL	23.31	1.91898	13.54	1.70223		0.000338528	3.38528e-06			R11	0.000109	0.000287			R11	0.968243	2.54941
A12	12	R4 25 GL	Fxyd1	23.35	0.02	23.335	0.0857082		1.91898		A12	12	R8 25 GL	Fxyd1	22.3779	0.00232785	22.3796	0.0104017		1.8269			R4 25 GL	23.335	1.91898	13.255	1.70223		0.000286205	2.86205e-06			R12	8.61e-05	0.000245			R12	0.764823	2.17633
B1	1	R1 0 GL	Fxyd1	25.3	0.014						B1	1	R5 0 GL	Fxyd1	24.7049	0.0663587							R5 0 GL	24.658	1.8269	12.235	1.86562		0.000724734	7.24734e-06			R13	5.6649e-05	0.000101956			R13	1.39076	2.50307
B2	2	R1 5.5 GL	Fxyd1	23.21	0.041						B2	2	R5 5.5 GL	Fxyd1	22.1943	0.10233							R5 5.5 GL	22.2667	1.8269	11.7549	1.86562		0.00226993	2.26993e-05			R14	3.74456e-05	8.87565e-05			R14	0.919309	2.17902
B3	3	R1 25 GL	Fxyd1	23.08	0.038						B3	3	R5 25 GL	Fxyd1	22.3931	0.0191273							R5 25 GL	22.3795	1.8269	11.8305	1.86562		0.00222295	2.22295e-05			R15	3.44468e-05	8.01445e-05			R15	0.845687	1.96759
B4	4	R2 0 GL	Fxyd1	25.42	0.037						B4	4	R6 0 GL	Fxyd1	24.746	0.0774032							R6 0 GL	24.8007	1.8269	12.1849	1.86562		0.000644561	6.44561e-06			R16	3.4388e-05	0.00010327			R16	0.844243	2.53533
B5	5	R2 5.5 GL	Fxyd1	23.22	0.008						B5	5	R6 5.5 GL	Fxyd1	22.3225	0.0617529							R6 5.5 GL	22.3662	1.8269	12.2045	1.86562		0.00282959	2.82959e-05
B6	6	R2 25 GL	Fxyd1	23.4	0.018						B6	6	R6 25 GL	Fxyd1	22.7122	0.0420524							R6 25 GL	22.6825	1.8269	12.2424	1.86562		0.00239448	2.39448e-05
B7	7	R3 0 GL	Fxyd1	25.22	0.004						B7	7	R7 0 GL	Fxyd1	24.8573	0.0393726							R7 0 GL	24.8852	1.8269	12.3987	1.86562		0.00069996	6.9996e-06
B8	8	R3 5.5 GL	Fxyd1	23.13	0.037						B8	8	R7 5.5 GL	Fxyd1	22.4726	0.0512047							R7 5.5 GL	22.4364	1.8269	12.2451	1.86562		0.00278186	2.78186e-05
B9	9	R3 25 GL	Fxyd1	23.37	0.001						B9	9	R7 25 GL	Fxyd1	22.5852	0.0542555							R7 25 GL	22.5468	1.8269	12.0308	1.86562		0.00227728	2.27728e-05
B10	10	R4 0 GL	Fxyd1	25.29	0.038						B10	10	R8 0 GL	Fxyd1	24.9121	0.046669							R8 0 GL	24.8791	1.8269	12.1678	1.86562		0.000608296	6.08296e-06
B11	11	R4 5.5 GL	Fxyd1	23.3	0.012						B11	11	R8 5.5 GL	Fxyd1	22.3557	0.0538765							R8 5.5 GL	22.3938	1.8269	11.9842	1.86562		0.00242571	2.42571e-05
B12	12	R4 25 GL	Fxyd1	23.32	0.02						B12	12	R8 25 GL	Fxyd1	22.3812	0.00232785							R8 25 GL	22.3796	1.8269	11.873	1.86562		0.00228261	2.28261e-05

## Sheet: Figure 2
Figure 2c	E118 - E1+E2 - Baselined OCR
	Time (minutes)	C				0.5 μM M				5 μM M				25 μM M				O				O + 0.5 μM M				O + 5 μM M				O + 25 μM M
	1.38236	97.773	100.505	101.214	100.529	103.293	101.247	89.0538	102.636	100.729	102.12	101.86	100.783	100.722	101.297	100.601	101.309	102.082	101.955	102.151	102.056	101.619	105.366	100.35	104.681	101.68	102.535	101.605	101.075	104.559	101.79	101.728	100.904
	9.91695	99.427	99.1586	99.9789	107.621	99.6255	99.7944	101.897	100.44	99.2721	99.8376	100.284	99.8975	98.422	98.9895	100.688	100.205	99.7137	99.7215	100.162	100.662	99.6633	99.0243	99.4706	101.41	99.3794	100.977	100.024	99.9872	100.547	98.8128	100.585	99.4936
	18.437	100	100	100	100	100	100	100	100	100	100	100	100	100	100	100	100	100	100	100	100	100	100	100	100	100	100	100	100	100	100	100	100
	27.0634	100.084	98.6792	98.4464	99.6049	96.018	93.5518	95.3822	94.8889	102.487	101.968	100.711	101.479	109.556	109.679	110.144	112.964	93.6055	95.6325	92.9388	93.2266	92.0495	91.0948	87.2851	89.0402	94.0694	95.0864	92.8233	90.5385	95.457	99.8391	92.0877	94.867
	35.8132	96.4854	96.9771	99.7323	106.519	95.6555	95.4926	94.3719	99.2929	106.264	106.648	109.262	108.994	115.087	115.311	118.655	122.18	94.4203	94.0314	95.9447	95.7309	92.0824	91.4583	90.4505	91.5307	94.002	96.3045	95.727	93.3837	95.9498	100.935	94.271	95.4008
	44.3397	96.4878	96.8232	99.6414	108.366	97.2726	98.4711	102.309	101.408	111.531	111.942	114.943	116.751	121.074	120.735	124.859	126.481	96.4843	96.0445	98.4884	94.4919	93.1893	92.2967	92.1317	92.7797	94.4552	96.2441	95.8823	92.808	93.2952	98.7199	89.1937	92.2797
	53.0894	96.2338	96.1888	99.725	107.679	98.6944	99.2069	105.924	102.122	112.72	113.062	116.274	118.677	122.347	121.602	126.428	127.972	94.4728	96.2402	98.3969	94.7672	94.1257	91.7906	92.7805	94.4412	93.2868	93.4877	91.214	88.6768	86.4176	94.4693	84.1223	88.3188
Figure 2a	E118 - E1+E2 - Baselined ECAR
	Time (minutes)	C				0.5 μM M				5 μM M				25 μM M				O				O + 0.5 μM M				O + 5 μM M				O + 25 μM M
	1.38236	102.183	107.869	107.602	109.538	112.237	108.81	111.097	110.829	110.862	110.478	107.525	109.291	107.185	109.403	108.029	106.757	110.791	112.701	110.576	108.466	110.693	112.042	106.513	109.473	109.573	106.897	106.72	109.483	108.491	111.439	107.523	111.224
	9.91695	103.166	103.396	104.795	103.409	103.68	103.612	106.299	105.477	105.519	106.137	101.335	103.653	101.884	103.663	102.862	103.578	104.447	101.874	102.829	104.116	103.244	101.847	99.4758	101.896	105.693	103.074	100.331	104.457	102.437	105.858	99.2834	101.826
	18.437	100	100	100	100	100	100	100	100	100	100	100	100	100	100	100	100	100	100	100	100	100	100	100	100	100	100	100	100	100	100	100	100
	27.0634	105.698	103.715	103.051	103.033	121.785	129.103	128.517	131.617	135.707	133.441	144.417	150.548	126.108	135.692	140.981	151.486	95.1138	97.3409	94.0826	95.9472	113.004	112.764	115.276	121.77	118.992	119.586	117.229	116.829	108.01	111.598	108.58	116.885
	35.8132	101.481	102.151	102.646	104.267	118.334	124.876	122.736	123.235	124.123	122.113	137.885	142.426	118.974	125.197	134.941	149.017	99.468	100.892	97.8507	91.834	109.936	108.273	109.187	115.107	106.375	108.693	109.763	109.234	105.909	102.472	106.407	108.228
	44.3397	98.978	100.393	101.476	100.417	112.674	117.719	116.986	117.732	124.042	121.71	133.594	136.375	123.495	129.781	135.717	140.834	101.38	105.267	102.237	96.4816	106.903	106.502	109.587	109.272	106.195	106.061	107.502	108.551	101.73	100.538	102.897	104.848
	53.0894	98.1009	99.2539	99.1333	98.4427	106.788	114.551	112.837	110.476	121.988	118.733	126.194	132.553	122.436	128.044	133.269	139.94	100.345	105.006	101.223	96.2198	103.252	104.252	103.907	106.614	104.233	102.091	103.857	105.147	97.1294	96.2456	95.7626	98.14
Figure 2d	E118 - E1+E2 - Baselined OCR at 53 min
	C	0.5 μM M	5 μM M	25 μM M	O	O + 0.5 μM M	O + 5 μM M	O + 25 μM M
	96.2338	98.6944	112.72	122.347	94.4728	94.1257	93.2868	86.4176
	96.1888	99.2069	113.062	121.602	96.2402	91.7906	93.4877	94.4693
	99.725	105.924	116.274	126.428	98.3969	92.7805	91.214	84.1223
	107.679	102.122	118.677	127.972	94.7672	94.4412	88.6768	88.3188
Figure 2b	E118 - E1+E2 - Baselined ECAR at 27 min
	C	0.5 μM M	5 μM M	25 μM M	O	O + 0.5 μM M	O + 5 μM M	O + 25 μM M
	105.698	121.785	135.707	126.108	95.1138	113.004	118.992	108.01
	103.715	129.103	133.441	135.692	97.3409	112.764	119.586	111.598
	103.051	128.517	144.417	140.981	94.0826	115.276	117.229	108.58
	103.033	131.617	150.548	151.486	95.9472	121.77	116.829	116.885
Figure 2f	E118 - E1+E2 - Baselined OCR at 53 min - OUA supressible OCR
	C	0.5 μM M	5 μM M	25 μM M
	0.264533	5.40986	21.0535	34.0147
	0.219546	5.9224	21.3956	33.2695
	3.75573	12.6393	24.6078	38.0963
	11.71	8.83743	27.0104	39.6402
Figure 2e	E118 - E1+E2 - Baselined ECAR at 27 min - OUA supressible ECAR
	C	0.5 μM M	5 μM M	25 μM M
	10.0774	6.08167	17.5476	14.8399
	8.09412	13.3997	15.2822	24.4237
	7.43037	12.8138	26.2581	29.7131
	7.41192	15.9137	32.3894	40.2176

## Sheet: Figure 3
DATA EXTRACTION
25_AA											26_2AA												COMMENTS
ABI			QS3								ABI			QS3									PCR EFF was determinated by LinregPCR
Gene	PCR EFF		Gene	PCR EFF							Gene	PCR EFF		Gene	PCR EFF
18SrRNA	1.52518		18SrRNA	1.91304							18SrRNA	1.65519		18S	1.91987								Calculation of CV
Atp1a1	1.92889		Atp1b1	1.85776							Atp1a1	1.93355		Atp1b1	1.89251								CV (%) = ST DEV / AVG CT * 100
Atp1a2	1.88692										Atp1a2	1.8864											CV of 1.75 % corresponds to a difference of 0.5 cycle between two replicates or to SD of ~0.35 at cycle 20
Fxyd1	1.95589										Fxyd1	1.89487
																							Calculation of gene expression
																							[target/reference] = [EFFreference^CTreference]/[EFFtarget^CTtarget]
18S (ABI)
Well	Sample	Sample name	Assay	CT	ST DEV	Average Ct	CV (%)	Warning	Efficency		Well	Sample	Sample name	Assay	CT	ST DEV	Average Ct	CV (%)	Warning	Efficency			Samples for 18S rRNA evaluation were diluted 1:100 because of 18S rRNA's high concentration. That is why all the ratios were divided by 100 before used in normalization
E1	1	R1 Basal	18SrRNA	13.99	0.067	14.035	0.477378		1.52518		E1	1	R5 Basal	18SrRNA	14.29	0.057	14.25	0.4		1.65519
E2	2	R1 AICAR	18SrRNA	13.87	0.006	13.875	0.0432432		1.52518		E2	2	R5 AICAR	18SrRNA	14.38	0.112	14.46	0.77455		1.65519
E3	3	R1 A-769662	18SrRNA	13.79	0.031	13.81	0.224475		1.52518		E3	3	R5 A-769662	18SrRNA	13.95	0.034	13.975	0.243292		1.65519
E4	4	R2 Basal	18SrRNA	13.9	0.069	13.95	0.494624		1.52518		E4	4	R6 Basal	18SrRNA	14.44	0.116	14.36	0.807799		1.65519
E5	5	R2 AICAR	18SrRNA	13.91	0.093	13.84	0.671965		1.52518		E5	5	R6 AICAR	18SrRNA	14.26	0.024	14.28	0.168067		1.65519
E6	6	R2 A-769662	18SrRNA	13.71	0.019	13.695	0.138737		1.52518		E6	6	R6 A-769662	18SrRNA	14.22	0.108	14.14	0.763791		1.65519
E7	7	R3 Basal	18SrRNA	13.96	0.03	13.94	0.215208		1.52518		E7	7	R7 Basal	18SrRNA	14.22	0.01	14.225	0.0702988		1.65519
E8	8	R3 AICAR	18SrRNA	14.01	0.053	14.05	0.377224		1.52518		E8	8	R7 AICAR	18SrRNA	14.22	0.007	14.215	0.0492438		1.65519
E9	9	R3 A-769662	18SrRNA	14.04	0.054	14.005	0.385577		1.52518		E9	9	R7 A-769662	18SrRNA	14.46	0.137	14.365	0.953707		1.65519
E10	10	R4 Basal	18SrRNA	14.1	0.114	14.02	0.813124		1.52518		E10	10	R8 Basal	18SrRNA	14.44	0.058	14.395	0.402918		1.65519
E11	11	R4 AICAR	18SrRNA	14.28	0.184	14.15	1.30035		1.52518		E11	11	R8 AICAR	18SrRNA	14.43	0.032	14.41	0.222068		1.65519
E12	12	R4 A-769662	18SrRNA	14.07	0.176	13.945	1.2621		1.52518		E12	12	R8 A-769662	18SrRNA	14.27	0.08	14.215	0.562786		1.65519
F1	1	R1 Basal	18SrRNA	14.08	0.067						F1	1	R5 Basal	18SrRNA	14.21	0.057
F2	2	R1 AICAR	18SrRNA	13.88	0.006						F2	2	R5 AICAR	18SrRNA	14.54	0.112
F3	3	R1 A-769662	18SrRNA	13.83	0.031						F3	3	R5 A-769662	18SrRNA	14	0.034
F4	4	R2 Basal	18SrRNA	14	0.069						F4	4	R6 Basal	18SrRNA	14.28	0.116
F5	5	R2 AICAR	18SrRNA	13.77	0.093						F5	5	R6 AICAR	18SrRNA	14.3	0.024
F6	6	R2 A-769662	18SrRNA	13.68	0.019						F6	6	R6 A-769662	18SrRNA	14.06	0.108
F7	7	R3 Basal	18SrRNA	13.92	0.03						F7	7	R7 Basal	18SrRNA	14.23	0.01
F8	8	R3 AICAR	18SrRNA	14.09	0.053						F8	8	R7 AICAR	18SrRNA	14.21	0.007
F9	9	R3 A-769662	18SrRNA	13.97	0.054						F9	9	R7 A-769662	18SrRNA	14.27	0.137
F10	10	R4 Basal	18SrRNA	13.94	0.114						F10	10	R8 Basal	18SrRNA	14.35	0.058
F11	11	R4 AICAR	18SrRNA	14.02	0.184						F11	11	R8 AICAR	18SrRNA	14.39	0.032
F12	12	R4 A-769662	18SrRNA	13.82	0.176						F12	12	R8 A-769662	18SrRNA	14.16	0.08
																							DATA REDUCTION						CALCULATION				NORMALISATION
Atp1a1																													Gene expression	18S 1:100			Extracted results Atp1a1
Well	Sample	Sample name	Assay	CT	ST DEV	Average Ct	CV (%)	Warning	Efficency		Well	Sample	Sample name	Assay	CT	ST DEV	Average Ct	CV (%)	Warning	Efficency			Sample name	Atp1a1 CT	Atp1a1 EFF	18SrRNA CT	18SrRNA EFF		Atp1a1/18SrRNA	Calculated dilution				Basal	AICAR	A-769662
A1	1	R1 Basal	Atp1a1	21.51	0.04	21.48	0.18622		1.92889		A1	1	R5 Basal	Atp1a1	21.11	0.083	21.165	0.392157		1.93355			R1 Basal	21.48	1.92889	14.035	1.52518		0.000278281	2.78281e-06			R1	2.78281e-06	2.32621e-06	2.05087e-06
A2	2	R1 AICAR	Atp1a1	21.73	0.118	21.65	0.545035		1.92889		A2	2	R5 AICAR	Atp1a1	21.85	0.219	21.695	1.00945		1.93355			R1 AICAR	21.65	1.92889	13.875	1.52518		0.000232621	2.32621e-06			R2	2.97252e-06	2.3921e-06	2.01231e-06
A3	3	R1 A-769662	Atp1a1	21.98	0.259	21.8	1.18807		1.92889		A3	3	R5 A-769662	Atp1a1	21.48	0.214	21.33	1.00328		1.93355			R1 A-769662	21.8	1.92889	13.81	1.52518		0.000205087	2.05087e-06			R3	2.88322e-06	2.85623e-06	2.48993e-06
A4	4	R2 Basal	Atp1a1	21.29	0.045	21.325	0.21102		1.92889		A4	4	R6 Basal	Atp1a1	21.29	0.062	21.245	0.291833		1.93355			R2 Basal	21.325	1.92889	13.95	1.52518		0.000297252	2.97252e-06			R4	3.18475e-06	2.8831e-06	2.54191e-06
A5	5	R2 AICAR	Atp1a1	21.67	0.119	21.585	0.551309		1.92889		A5	5	R6 AICAR	Atp1a1	21.54	0.091	21.605	0.421199		1.93355			R2 AICAR	21.585	1.92889	13.84	1.52518		0.00023921	2.3921e-06			R5	1.14253e-05	8.95483e-06	8.92146e-06
A6	6	R2 A-769662	Atp1a1	21.8	0.063	21.755	0.289589		1.92889		A6	6	R6 A-769662	Atp1a1	21.61	0.037	21.585	0.171415		1.93355			R2 A-769662	21.755	1.92889	13.695	1.52518		0.000201231	2.01231e-06			R6	1.1456e-05	8.67834e-06	8.19455e-06
A7	7	R3 Basal	Atp1a1	21.41	0.069	21.365	0.322958		1.92889		A7	7	R7 Basal	Atp1a1	21.24	0.032	21.26	0.150517		1.93355			R3 Basal	21.365	1.92889	13.94	1.52518		0.000288322	2.88322e-06			R7	1.05972e-05	9.2413e-06	9.33093e-06
A8	8	R3 AICAR	Atp1a1	21.5	0.073	21.45	0.340326		1.92889		A8	8	R7 AICAR	Atp1a1	21.5	0.055	21.46	0.256291		1.93355			R3 AICAR	21.45	1.92889	14.05	1.52518		0.000285623	2.85623e-06			R8	1.18928e-05	9.48221e-06	8.88284e-06
A9	9	R3 A-769662	Atp1a1	21.67	0.056	21.63	0.2589		1.92889		A9	9	R7 A-769662	Atp1a1	21.57	0.017	21.56	0.0788497		1.93355			R3 A-769662	21.63	1.92889	14.005	1.52518		0.000248993	2.48993e-06
A10	10	R4 Basal	Atp1a1	21.34	0.107	21.265	0.503174		1.92889		A10	10	R8 Basal	Atp1a1	21.21	0.007	21.215	0.0329955		1.93355			R4 Basal	21.265	1.92889	14.02	1.52518		0.000318475	3.18475e-06			PRESENTED RESULTS
A11	11	R4 AICAR	Atp1a1	21.54	0.058	21.5	0.269767		1.92889		A11	11	R8 AICAR	Atp1a1	21.58	0.013	21.57	0.0602689		1.93355			R4 AICAR	21.5	1.92889	14.15	1.52518		0.00028831	2.8831e-06			NORMALISED RESULTS TO AVERAGE 0 GL					2.95583e-06	Average 0 GL for first independent experiment
A12	12	R4 A-769662	Atp1a1	21.66	0.142	21.56	0.658627		1.92889		A12	12	R8 A-769662	Atp1a1	21.59	0.097	21.52	0.450743		1.93355			R4 A-769662	21.56	1.92889	13.945	1.52518		0.000254191	2.54191e-06			Atp1a1	Basal	AICAR	A-769662		1.13428e-05	Average 0 GL for second independent experiment
B1	1	R1 Basal	Atp1a1	21.45	0.04						B1	1	R5 Basal	Atp1a1	21.22	0.083							R5 Basal	21.165	1.93355	14.25	1.65519		0.00114253	1.14253e-05			R1	0.941466	0.786992	0.69384
B2	2	R1 AICAR	Atp1a1	21.57	0.118						B2	2	R5 AICAR	Atp1a1	21.54	0.219							R5 AICAR	21.695	1.93355	14.46	1.65519		0.000895483	8.95483e-06			R2	1.00565	0.809283	0.680795
B3	3	R1 A-769662	Atp1a1	21.62	0.259						B3	3	R5 A-769662	Atp1a1	21.18	0.214							R5 A-769662	21.33	1.93355	13.975	1.65519		0.000892146	8.92146e-06			R3	0.975437	0.966306	0.842381
B4	4	R2 Basal	Atp1a1	21.36	0.045						B4	4	R6 Basal	Atp1a1	21.2	0.062							R6 Basal	21.245	1.93355	14.36	1.65519		0.0011456	1.1456e-05			R4	1.07745	0.975396	0.859966
B5	5	R2 AICAR	Atp1a1	21.5	0.119						B5	5	R6 AICAR	Atp1a1	21.67	0.091							R6 AICAR	21.605	1.93355	14.28	1.65519		0.000867834	8.67834e-06			R5	1.00727	0.789471	0.786529
B6	6	R2 A-769662	Atp1a1	21.71	0.063						B6	6	R6 A-769662	Atp1a1	21.56	0.037							R6 A-769662	21.585	1.93355	14.14	1.65519		0.000819455	8.19455e-06			R6	1.00998	0.765095	0.722443
B7	7	R3 Basal	Atp1a1	21.32	0.069						B7	7	R7 Basal	Atp1a1	21.28	0.032							R7 Basal	21.26	1.93355	14.225	1.65519		0.00105972	1.05972e-05			R7	0.934265	0.814726	0.822628
B8	8	R3 AICAR	Atp1a1	21.4	0.073						B8	8	R7 AICAR	Atp1a1	21.42	0.055							R7 AICAR	21.46	1.93355	14.215	1.65519		0.00092413	9.2413e-06			R8	1.04849	0.835965	0.783124
B9	9	R3 A-769662	Atp1a1	21.59	0.056						B9	9	R7 A-769662	Atp1a1	21.55	0.017							R7 A-769662	21.56	1.93355	14.365	1.65519		0.000933093	9.33093e-06
B10	10	R4 Basal	Atp1a1	21.19	0.107						B10	10	R8 Basal	Atp1a1	21.22	0.007							R8 Basal	21.215	1.93355	14.395	1.65519		0.00118928	1.18928e-05
B11	11	R4 AICAR	Atp1a1	21.46	0.058						B11	11	R8 AICAR	Atp1a1	21.56	0.013							R8 AICAR	21.57	1.93355	14.41	1.65519		0.000948221	9.48221e-06
B12	12	R4 A-769662	Atp1a1	21.46	0.142						B12	12	R8 A-769662	Atp1a1	21.45	0.097							R8 A-769662	21.52	1.93355	14.215	1.65519		0.000888284	8.88284e-06
Atp1a2																													Gene expression	18S 1:100			Extracted results Atp1a2
Well	Sample	Sample name	Assay	CT	ST DEV	Average Ct	CV (%)	Warning	Efficency		Well	Sample	Sample name	Assay	CT	ST DEV	Average Ct	CV (%)	Warning	Efficency			Sample name	Atp1a2 CT	Atp1a2 EFF	18SrRNA CT	18SrRNA EFF		Atp1a2/18SrRNA	Calculated dilution				Basal	AICAR	A-769662
C1	1	R1 Basal	Atp1a2	29.75	0.239	29.915	0.79893		1.88692		C1	1	R5 Basal	Atp1a2	30.61	0.082	30.55	0.268412		1.8864			R1 Basal	29.915	1.88692	14.035	1.52518		2.10728e-06	2.10728e-08			R1	2.10728e-08	1.90206e-08	1.32598e-08
C2	2	R1 AICAR	Atp1a2	30.11	0.197	29.97	0.657324		1.88692		C2	2	R5 AICAR	Atp1a2	31.79	0.211	31.64	0.666877		1.8864			R1 AICAR	29.97	1.88692	13.875	1.52518		1.90206e-06	1.90206e-08			R2	2.26474e-08	2.26025e-08	1.32897e-08
C3	3	R1 A-769662	Atp1a2	30.5	0.007	30.495	0.0229546		1.88692		C3	3	R5 A-769662	Atp1a2	31.9	0.045	31.93	0.140933		1.8864			R1 A-769662	30.495	1.88692	13.81	1.52518		1.32598e-06	1.32598e-08			R3	2.19168e-08	2.66529e-08	1.32989e-08
C4	4	R2 Basal	Atp1a2	29.9	0.217	29.745	0.729534		1.88692		C4	4	R6 Basal	Atp1a2	30.84	0.147	30.735	0.478282		1.8864			R2 Basal	29.745	1.88692	13.95	1.52518		2.26474e-06	2.26474e-08			R4	2.36998e-08	2.66779e-08	1.58372e-08
C5	5	R2 AICAR	Atp1a2	29.66	0.023	29.675	0.0775063		1.88692		C5	5	R6 AICAR	Atp1a2	31.79	0.183	31.66	0.578016		1.8864			R2 AICAR	29.675	1.88692	13.84	1.52518		2.26025e-06	2.26025e-08			R5	4.98839e-08	2.77637e-08	1.80885e-08
C6	6	R2 A-769662	Atp1a2	30.42	0.002	30.415	0.0065757		1.88692		C6	6	R6 A-769662	Atp1a2	31.83	0.136	31.925	0.425998		1.8864			R2 A-769662	30.415	1.88692	13.695	1.52518		1.32897e-06	1.32897e-08			R6	4.68858e-08	2.50364e-08	1.97193e-08
C7	7	R3 Basal	Atp1a2	29.77	0.032	29.79	0.107419		1.88692		C7	7	R7 Basal	Atp1a2	30.7	0.029	30.68	0.0945241		1.8864			R3 Basal	29.79	1.88692	13.94	1.52518		2.19168e-06	2.19168e-08			R7	4.53583e-08	2.40001e-08	2.04022e-08
C8	8	R3 AICAR	Atp1a2	29.56	0.014	29.555	0.0473693		1.88692		C8	8	R7 AICAR	Atp1a2	31.63	0.065	31.675	0.205209		1.8864			R3 AICAR	29.555	1.88692	14.05	1.52518		2.66529e-06	2.66529e-08			R8	4.94153e-08	2.7681e-08	2.02848e-08
C9	9	R3 A-769662	Atp1a2	30.72	0.139	30.62	0.453952		1.88692		C9	9	R7 A-769662	Atp1a2	32.04	0.017	32.05	0.0530421		1.8864			R3 A-769662	30.62	1.88692	14.005	1.52518		1.32989e-06	1.32989e-08
C10	10	R4 Basal	Atp1a2	29.7	0.026	29.72	0.0874832		1.88692		C10	10	R8 Basal	Atp1a2	30.71	0.039	30.68	0.127119		1.8864			R4 Basal	29.72	1.88692	14.02	1.52518		2.36998e-06	2.36998e-08			PRESENTED RESULTS
C11	11	R4 AICAR	Atp1a2	29.63	0.009	29.62	0.0303849		1.88692		C11	11	R8 AICAR	Atp1a2	31.54	0.09	31.605	0.284765		1.8864			R4 AICAR	29.62	1.88692	14.15	1.52518		2.66779e-06	2.66779e-08			NORMALISED RESULTS TO AVERAGE 0 GL					2.23342e-08	Average 0 GL for first independent experiment
C12	12	R4 A-769662	Atp1a2	30.3	0.003	30.305	0.00989936		1.88692		C12	12	R8 A-769662	Atp1a2	31.89	0.068	31.94	0.212899		1.8864			R4 A-769662	30.305	1.88692	13.945	1.52518		1.58372e-06	1.58372e-08			Atp1a2	Basal	AICAR	A-769662		4.78858e-08	Average 0 GL for second independent experiment
D1	1	R1 Basal	Atp1a2	30.08	0.239						D1	1	R5 Basal	Atp1a2	30.49	0.082							R5 Basal	30.55	1.8864	14.25	1.65519		4.98839e-06	4.98839e-08			R1	0.943522	0.851636	0.593699
D2	2	R1 AICAR	Atp1a2	29.83	0.197						D2	2	R5 AICAR	Atp1a2	31.49	0.211							R5 AICAR	31.64	1.8864	14.46	1.65519		2.77637e-06	2.77637e-08			R2	1.01402	1.01201	0.595038
D3	3	R1 A-769662	Atp1a2	30.49	0.007						D3	3	R5 A-769662	Atp1a2	31.96	0.045							R5 A-769662	31.93	1.8864	13.975	1.65519		1.80885e-06	1.80885e-08			R3	0.981311	1.19337	0.59545
D4	4	R2 Basal	Atp1a2	29.59	0.217						D4	4	R6 Basal	Atp1a2	30.63	0.147							R6 Basal	30.735	1.8864	14.36	1.65519		4.68858e-06	4.68858e-08			R4	1.06114	1.19449	0.709101
D5	5	R2 AICAR	Atp1a2	29.69	0.023						D5	5	R6 AICAR	Atp1a2	31.53	0.183							R6 AICAR	31.66	1.8864	14.28	1.65519		2.50364e-06	2.50364e-08			R5	1.04173	0.57979	0.377742
D6	6	R2 A-769662	Atp1a2	30.41	0.002						D6	6	R6 A-769662	Atp1a2	32.02	0.136							R6 A-769662	31.925	1.8864	14.14	1.65519		1.97193e-06	1.97193e-08			R6	0.979116	0.522835	0.411798
D7	7	R3 Basal	Atp1a2	29.81	0.032						D7	7	R7 Basal	Atp1a2	30.66	0.029							R7 Basal	30.68	1.8864	14.225	1.65519		4.53583e-06	4.53583e-08			R7	0.947218	0.501194	0.426059
D8	8	R3 AICAR	Atp1a2	29.55	0.014						D8	8	R7 AICAR	Atp1a2	31.72	0.065							R7 AICAR	31.675	1.8864	14.215	1.65519		2.40001e-06	2.40001e-08			R8	1.03194	0.578063	0.423608
D9	9	R3 A-769662	Atp1a2	30.52	0.139						D9	9	R7 A-769662	Atp1a2	32.06	0.017							R7 A-769662	32.05	1.8864	14.365	1.65519		2.04022e-06	2.04022e-08
D10	10	R4 Basal	Atp1a2	29.74	0.026						D10	10	R8 Basal	Atp1a2	30.65	0.039							R8 Basal	30.68	1.8864	14.395	1.65519		4.94153e-06	4.94153e-08
D11	11	R4 AICAR	Atp1a2	29.61	0.009						D11	11	R8 AICAR	Atp1a2	31.67	0.09							R8 AICAR	31.605	1.8864	14.41	1.65519		2.7681e-06	2.7681e-08
D12	12	R4 A-769662	Atp1a2	30.31	0.003						D12	12	R8 A-769662	Atp1a2	31.99	0.068							R8 A-769662	31.94	1.8864	14.215	1.65519		2.02848e-06	2.02848e-08
18S (QS3)
Well	Sample	Sample name	Assay	CT	ST DEV	Average Ct	CV (%)	Warning	Efficency		Well	Sample	Sample name	Assay	CT	ST DEV	Average Ct	CV (%)	Warning	Efficency
E1	1	R1 Basal	18SrRNA	12.3193	0.189531	12.4533	1.52193		1.91304		E1	1	R5 Basal	18SrRNA	12.0351	0.117616	12.1182	0.970571		1.91987
E2	2	R1 AICAR	18SrRNA	12.2079	0.0147669	12.2183	0.120859		1.91304		E2	2	R5 AICAR	18SrRNA	11.9818	0.138729	12.0799	1.14843		1.91987
E3	3	R1 A-769662	18SrRNA	12.3367	0.0287529	12.3164	0.233452		1.91304		E3	3	R5 A-769662	18SrRNA	12.16	0.0337883	12.1839	0.27732		1.91987
E4	4	R2 Basal	18SrRNA	12.4476	0.0552852	12.4085	0.445543		1.91304		E4	4	R6 Basal	18SrRNA	12.296	0.0104949	12.2886	0.0854035		1.91987
E5	5	R2 AICAR	18SrRNA	12.3022	0.0910473	12.2379	0.743981		1.91304		E5	5	R6 AICAR	18SrRNA	12.4478	0	12.4478	0		1.91987
E6	6	R2 A-769662	18SrRNA	12.4964	0.115205	12.4149	0.927959		1.91304		E6	6	R6 A-769662	18SrRNA	12.7284	0.219049	12.5735	1.74215		1.91987
E7	7	R3 Basal	18SrRNA	12.5705	0.0524462	12.5334	0.418452		1.91304		E7	7	R7 Basal	18SrRNA	12.4723	0.0897168	12.4089	0.723004		1.91987
E8	8	R3 AICAR	18SrRNA	12.5466	0.062552	12.5024	0.50032		1.91304		E8	8	R7 AICAR	18SrRNA	12.3909	0.119607	12.3064	0.971915		1.91987
E9	9	R3 A-769662	18SrRNA	12.2681	0.0870639	12.2065	0.713259		1.91304		E9	9	R7 A-769662	18SrRNA	12.3287	0.126917	12.239	1.03699		1.91987
E10	10	R4 Basal	18SrRNA	11.9685	0.0030076	11.9706	0.0251248		1.91304		E10	10	R8 Basal	18SrRNA	12.4608	0.0917291	12.3959	0.739994		1.91987
E11	11	R4 AICAR	18SrRNA	12.3387	0.0900479	12.2751	0.733584		1.91304		E11	11	R8 AICAR	18SrRNA	12.0997	0.00134128	12.0987	0.0110861		1.91987
E12	12	R4 A-769662	18SrRNA	12.1265	0.0994531	12.1968	0.815402		1.91304		E12	12	R8 A-769662	18SrRNA	12.318	0.0443816	12.3493	0.359385		1.91987
F1	1	R1 Basal	18SrRNA	12.5873	0.189531						F1	1	R5 Basal	18SrRNA	12.2014	0.117616
F2	2	R1 AICAR	18SrRNA	12.2288	0.0147669						F2	2	R5 AICAR	18SrRNA	12.178	0.138729
F3	3	R1 A-769662	18SrRNA	12.2961	0.0287529						F3	3	R5 A-769662	18SrRNA	12.2077	0.0337883
F4	4	R2 Basal	18SrRNA	12.3694	0.0552852						F4	4	R6 Basal	18SrRNA	12.2812	0.0104949
F5	5	R2 AICAR	18SrRNA	12.1735	0.0910473						F5	5	R6 AICAR	18SrRNA	12.4478	0
F6	6	R2 A-769662	18SrRNA	12.3334	0.115205						F6	6	R6 A-769662	18SrRNA	12.4186	0.219049
F7	7	R3 Basal	18SrRNA	12.4963	0.0524462						F7	7	R7 Basal	18SrRNA	12.3455	0.0897168
F8	8	R3 AICAR	18SrRNA	12.4582	0.062552						F8	8	R7 AICAR	18SrRNA	12.2218	0.119607
F9	9	R3 A-769662	18SrRNA	12.1449	0.0870639						F9	9	R7 A-769662	18SrRNA	12.1492	0.126917
F10	10	R4 Basal	18SrRNA	11.9728	0.0030076						F10	10	R8 Basal	18SrRNA	12.3311	0.0917291
F11	11	R4 AICAR	18SrRNA	12.2114	0.0900479						F11	11	R8 AICAR	18SrRNA	12.0978	0.00134128
F12	12	R4 A-769662	18SrRNA	12.2671	0.0994531						F12	12	R8 A-769662	18SrRNA	12.3807	0.0443816
Atp1b1	QS3																												Gene expression	18S 1:100, Atp1b1 samples 1:2			Extracted results Atp1b1
Well	Sample	Sample name	Assay	CT	ST DEV	Average Ct	CV (%)	Warning	Efficency		Well	Sample	Sample name	Assay	CT	ST DEV	Average Ct	CV (%)	Warning	Efficency			Sample name	Atp1b1 CT	Atp1b1 EFF	18SrRNA CT	18SrRNA EFF		Atp1b1/18SrRNA	Calculated dilution				Basal	AICAR	A-769662
A1	1	R1 Basal	Atp1b1	22.9716	0.13842	23.0695	0.600012		1.85776		A1	1	R5 Basal	Atp1b1	23.2678	0.209191	23.4157	0.893379		1.89251			R1 Basal	23.0695	1.85776	12.4533	1.91304		0.00200875	2.00875e-05			R1	2.00875e-05	1.31953e-05	1.02169e-05
A2	2	R1 AICAR	Atp1b1	23.6067	0.148147	23.5019	0.630359		1.85776		A2	2	R5 AICAR	Atp1b1	24.0422	0.111479	23.9634	0.465207		1.89251			R1 AICAR	23.5019	1.85776	12.2183	1.91304		0.00131953	1.31953e-05			R2	2.16409e-05	1.46446e-05	1.03204e-05
A3	3	R1 A-769662	Atp1b1	23.9272	0.127952	24.0177	0.532743		1.85776		A3	3	R5 A-769662	Atp1b1	24.5542	0.0251586	24.572	0.102388		1.89251			R1 A-769662	24.0177	1.85776	12.3164	1.91304		0.00102169	1.02169e-05			R3	2.04777e-05	1.70107e-05	9.27607e-06
A4	4	R2 Basal	Atp1b1	22.864	0.0541907	22.9023	0.236617		1.85776		A4	4	R6 Basal	Atp1b1	23.4444	0.0205906	23.4298	0.087882		1.89251			R2 Basal	22.9023	1.85776	12.4085	1.91304		0.00216409	2.16409e-05			R4	1.51804e-05	1.50587e-05	1.04097e-05
A5	5	R2 AICAR	Atp1b1	23.3728	0.0264466	23.3541	0.113242		1.85776		A5	5	R6 AICAR	Atp1b1	24.2084	0.154968	24.0988	0.643054		1.89251			R2 AICAR	23.3541	1.85776	12.2379	1.91304		0.00146446	1.46446e-05			R5	8.82485e-06	6.06906e-06	4.40536e-06
A6	6	R2 A-769662	Atp1b1	24.1604	0.078938	24.1046	0.327482		1.85776		A6	6	R6 A-769662	Atp1b1	24.6336	0.0248862	24.616	0.101098		1.89251			R2 A-769662	24.1046	1.85776	12.4149	1.91304		0.00103204	1.03204e-05			R6	9.77403e-06	7.0769e-06	5.52268e-06
A7	7	R3 Basal	Atp1b1	23.16	0.053306	23.1223	0.230539		1.85776		A7	7	R7 Basal	Atp1b1	23.664	0.112049	23.5848	0.475088		1.89251			R3 Basal	23.1223	1.85776	12.5334	1.91304		0.00204777	2.04777e-05			R7	9.5765e-06	7.24082e-06	4.47034e-06
A8	8	R3 AICAR	Atp1b1	23.3612	0.039823	23.3894	0.170261		1.85776		A8	8	R7 AICAR	Atp1b1	23.8476	0.0999143	23.9182	0.417733		1.89251			R3 AICAR	23.3894	1.85776	12.5024	1.91304		0.00170107	1.70107e-05			R8	1.11692e-05	7.10635e-06	4.57179e-06
A9	9	R3 A-769662	Atp1b1	24.0185	0.056582	24.0585	0.235185		1.85776		A9	9	R7 A-769662	Atp1b1	24.7148	0.154744	24.6054	0.628905		1.89251			R3 A-769662	24.0585	1.85776	12.2065	1.91304		0.000927607	9.27607e-06
A10	10	R4 Basal	Atp1b1	23.0077	0.0120493	23.0162	0.0523513		1.85776		A10	10	R8 Basal	Atp1b1	23.2791	0.0724508	23.3304	0.310543		1.89251			R4 Basal	23.0162	1.85776	11.9706	1.91304		0.00151804	1.51804e-05			PRESENTED RESULTS
A11	11	R4 AICAR	Atp1b1	23.3101	0.053627	23.3481	0.229685		1.85776		A11	11	R8 AICAR	Atp1b1	23.6957	0.0560371	23.7353	0.236091		1.89251			R4 AICAR	23.3481	1.85776	12.2751	1.91304		0.00150587	1.50587e-05			NORMALISED RESULTS TO AVERAGE 0 GL					1.93466e-05	Average 0 GL for first independent experiment
A12	12	R4 A-769662	Atp1b1	23.8965	0.048452	23.8622	0.203049		1.85776		A12	12	R8 A-769662	Atp1b1	24.7695	0.122245	24.683	0.495258		1.89251			R4 A-769662	23.8622	1.85776	12.1968	1.91304		0.00104097	1.04097e-05			Atp1b1	Basal	AICAR	A-769662		9.83615e-06	Average 0 GL for second independent experiment
B1	1	R1 Basal	Atp1b1	23.1674	0.13842						B1	1	R5 Basal	Atp1b1	23.5637	0.209191							R5 Basal	23.4157	1.89251	12.1182	1.91987		0.000882485	8.82485e-06			R1	1.03829	0.682047	0.528097
B2	2	R1 AICAR	Atp1b1	23.3972	0.148147						B2	2	R5 AICAR	Atp1b1	23.8846	0.111479							R5 AICAR	23.9634	1.89251	12.0799	1.91987		0.000606906	6.06906e-06			R2	1.11859	0.756959	0.533447
B3	3	R1 A-769662	Atp1b1	24.1081	0.127952						B3	3	R5 A-769662	Atp1b1	24.5898	0.0251586							R5 A-769662	24.572	1.89251	12.1839	1.91987		0.000440536	4.40536e-06			R3	1.05846	0.879259	0.479467
B4	4	R2 Basal	Atp1b1	22.9407	0.0541907						B4	4	R6 Basal	Atp1b1	23.4153	0.0205906							R6 Basal	23.4298	1.89251	12.2886	1.91987		0.000977403	9.77403e-06			R4	0.784654	0.778363	0.538063
B5	5	R2 AICAR	Atp1b1	23.3354	0.0264466						B5	5	R6 AICAR	Atp1b1	23.9892	0.154968							R6 AICAR	24.0988	1.89251	12.4478	1.91987		0.00070769	7.0769e-06			R5	0.897186	0.617016	0.447875
B6	6	R2 A-769662	Atp1b1	24.0487	0.078938						B6	6	R6 A-769662	Atp1b1	24.5984	0.0248862							R6 A-769662	24.616	1.89251	12.5735	1.91987		0.000552268	5.52268e-06			R6	0.993685	0.719479	0.561468
B7	7	R3 Basal	Atp1b1	23.0847	0.053306						B7	7	R7 Basal	Atp1b1	23.5056	0.112049							R7 Basal	23.5848	1.89251	12.4089	1.91987		0.00095765	9.5765e-06			R7	0.973603	0.736144	0.454481
B8	8	R3 AICAR	Atp1b1	23.4175	0.039823						B8	8	R7 AICAR	Atp1b1	23.9889	0.0999143							R7 AICAR	23.9182	1.89251	12.3064	1.91987		0.000724082	7.24082e-06			R8	1.13553	0.722473	0.464795
B9	9	R3 A-769662	Atp1b1	24.0985	0.056582						B9	9	R7 A-769662	Atp1b1	24.4959	0.154744							R7 A-769662	24.6054	1.89251	12.239	1.91987		0.000447034	4.47034e-06
B10	10	R4 Basal	Atp1b1	23.0247	0.0120493						B10	10	R8 Basal	Atp1b1	23.3816	0.0724508							R8 Basal	23.3304	1.89251	12.3959	1.91987		0.00111692	1.11692e-05
B11	11	R4 AICAR	Atp1b1	23.386	0.053627						B11	11	R8 AICAR	Atp1b1	23.775	0.0560371							R8 AICAR	23.7353	1.89251	12.0987	1.91987		0.000710635	7.10635e-06
B12	12	R4 A-769662	Atp1b1	23.828	0.048452						B12	12	R8 A-769662	Atp1b1	24.5966	0.122245							R8 A-769662	24.683	1.89251	12.3493	1.91987		0.000457179	4.57179e-06
Fxyd1	ABI																												Gene expression	18S 1:100			Extracted results Fxyd1
Well	Sample	Sample name	Assay	CT	ST DEV	Average Ct	CV (%)	Warning	Efficency		Well	Sample	Sample name	Assay	CT	ST DEV	Average Ct	CV (%)	Warning	Efficency			Sample name	Fxyd1 CT	Fxyd1 EFF	18SrRNA CT	18SrRNA EFF		Fxyd1/18SrRNA	Calculated dilution				Basal	AICAR	A-769662
A1	1	R1 Basal	Fxyd1	24.04	0.156	23.93	0.651901		1.95589		A1	1	R5 Basal	Fxyd1	24.09	0	24.09	0		1.89487			R1 Basal	23.93	1.95589	14.035	1.52518		3.99066e-05	3.99066e-07			R1	3.99066e-07	2.71222e-07	3.61693e-07
A2	2	R1 AICAR	Fxyd1	24.58	0.248	24.405	1.01619		1.95589		A2	2	R5 AICAR	Fxyd1	25.52	0.241	25.35	0.95069		1.89487			R1 AICAR	24.405	1.95589	13.875	1.52518		2.71222e-05	2.71222e-07			R2	3.81147e-07	2.59297e-07	3.56308e-07
A3	3	R1 A-769662	Fxyd1	24.05	0.169	23.935	0.706079		1.95589		A3	3	R5 A-769662	Fxyd1	24.69	0.195	24.55	0.794297		1.89487			R1 A-769662	23.935	1.95589	13.81	1.52518		3.61693e-05	3.61693e-07			R3	3.87257e-07	2.99957e-07	3.62349e-07
A4	4	R2 Basal	Fxyd1	23.89	0.082	23.945	0.342451		1.95589		A4	4	R6 Basal	Fxyd1	24.35	0.065	24.395	0.266448		1.89487			R2 Basal	23.945	1.95589	13.95	1.52518		3.81147e-05	3.81147e-07			R4	4.12834e-07	3.1289e-07	3.66566e-07
A5	5	R2 AICAR	Fxyd1	24.45	0.001	24.45	0.00408998		1.95589		A5	5	R6 AICAR	Fxyd1	25.43	0.005	25.425	0.0196657		1.89487			R2 AICAR	24.45	1.95589	13.84	1.52518		2.59297e-05	2.59297e-07			R5	2.702e-06	1.34243e-06	1.75313e-06
A6	6	R2 A-769662	Fxyd1	24.05	0.235	23.885	0.983881		1.95589		A6	6	R6 A-769662	Fxyd1	24.72	0.141	24.62	0.572705		1.89487			R2 A-769662	23.885	1.95589	13.695	1.52518		3.56308e-05	3.56308e-07			R6	2.35015e-06	1.16864e-06	1.82177e-06
A7	7	R3 Basal	Fxyd1	23.94	0.033	23.915	0.137989		1.95589		A7	7	R7 Basal	Fxyd1	24.5	0.076	24.445	0.310902		1.89487			R3 Basal	23.915	1.95589	13.94	1.52518		3.87257e-05	3.87257e-07			R7	2.12654e-06	1.2852e-06	2.03398e-06
A8	8	R3 AICAR	Fxyd1	24.39	0.035	24.365	0.143649		1.95589		A8	8	R7 AICAR	Fxyd1	25.17	0.076	25.225	0.301288		1.89487			R3 AICAR	24.365	1.95589	14.05	1.52518		2.99957e-05	2.99957e-07			R8	2.58265e-06	1.43615e-06	1.84419e-06
A9	9	R3 A-769662	Fxyd1	24.08	0.033	24.055	0.137186		1.95589		A9	9	R7 A-769662	Fxyd1	24.69	0.088	24.625	0.35736		1.89487			R3 A-769662	24.055	1.95589	14.005	1.52518		3.62349e-05	3.62349e-07
A10	10	R4 Basal	Fxyd1	23.88	0.018	23.87	0.0754085		1.95589		A10	10	R8 Basal	Fxyd1	24.29	0.02	24.275	0.0823893		1.89487			R4 Basal	23.87	1.95589	14.02	1.52518		4.12834e-05	4.12834e-07			PRESENTED RESULTS
A11	11	R4 AICAR	Fxyd1	24.35	0.024	24.365	0.0985019		1.95589		A11	11	R8 AICAR	Fxyd1	25.18	0.035	25.205	0.138861		1.89487			R4 AICAR	24.365	1.95589	14.15	1.52518		3.1289e-05	3.1289e-07			NORMALISED RESULTS TO AVERAGE 0 GL					3.95076e-07	Average 0 GL for first independent experiment
A12	12	R4 A-769662	Fxyd1	23.98	0.025	24	0.104167		1.95589		A12	12	R8 A-769662	Fxyd1	24.67	0.012	24.66	0.0486618		1.89487			R4 A-769662	24	1.95589	13.945	1.52518		3.66566e-05	3.66566e-07			Fxyd1	Basal	AICAR	A-769662		2.44034e-06	Average 0 GL for second independent experiment
B1	1	R1 Basal	Fxyd1	23.82	0.156						B1	1	R5 Basal	Fxyd1	24.09	0							R5 Basal	24.09	1.89487	14.25	1.65519		0.0002702	2.702e-06			R1	1.0101	0.686506	0.915502
B2	2	R1 AICAR	Fxyd1	24.23	0.248						B2	2	R5 AICAR	Fxyd1	25.18	0.241							R5 AICAR	25.35	1.89487	14.46	1.65519		0.000134243	1.34243e-06			R2	0.964743	0.656322	0.901872
B3	3	R1 A-769662	Fxyd1	23.82	0.169						B3	3	R5 A-769662	Fxyd1	24.41	0.195							R5 A-769662	24.55	1.89487	13.975	1.65519		0.000175313	1.75313e-06			R3	0.980209	0.759239	0.917163
B4	4	R2 Basal	Fxyd1	24	0.082						B4	4	R6 Basal	Fxyd1	24.44	0.065							R6 Basal	24.395	1.89487	14.36	1.65519		0.000235015	2.35015e-06			R4	1.04495	0.791974	0.927837
B5	5	R2 AICAR	Fxyd1	24.45	0.001						B5	5	R6 AICAR	Fxyd1	25.42	0.005							R6 AICAR	25.425	1.89487	14.28	1.65519		0.000116864	1.16864e-06			R5	1.10723	0.550101	0.718397
B6	6	R2 A-769662	Fxyd1	23.72	0.235						B6	6	R6 A-769662	Fxyd1	24.52	0.141							R6 A-769662	24.62	1.89487	14.14	1.65519		0.000182177	1.82177e-06			R6	0.963044	0.478885	0.746525
B7	7	R3 Basal	Fxyd1	23.89	0.033						B7	7	R7 Basal	Fxyd1	24.39	0.076							R7 Basal	24.445	1.89487	14.225	1.65519		0.000212654	2.12654e-06			R7	0.871413	0.526649	0.833484
B8	8	R3 AICAR	Fxyd1	24.34	0.035						B8	8	R7 AICAR	Fxyd1	25.28	0.076							R7 AICAR	25.225	1.89487	14.215	1.65519		0.00012852	1.2852e-06			R8	1.05832	0.588505	0.755712
B9	9	R3 A-769662	Fxyd1	24.03	0.033						B9	9	R7 A-769662	Fxyd1	24.56	0.088							R7 A-769662	24.625	1.89487	14.365	1.65519		0.000203398	2.03398e-06
B10	10	R4 Basal	Fxyd1	23.86	0.018						B10	10	R8 Basal	Fxyd1	24.26	0.02							R8 Basal	24.275	1.89487	14.395	1.65519		0.000258265	2.58265e-06
B11	11	R4 AICAR	Fxyd1	24.38	0.024						B11	11	R8 AICAR	Fxyd1	25.23	0.035							R8 AICAR	25.205	1.89487	14.41	1.65519		0.000143615	1.43615e-06
B12	12	R4 A-769662	Fxyd1	24.02	0.025						B12	12	R8 A-769662	Fxyd1	24.65	0.012							R8 A-769662	24.66	1.89487	14.215	1.65519		0.000184419	1.84419e-06

## Sheet: Figure 4
DATA EXTRACTION
38_siGL											45_2siGL												COMMENTS
QS3											ABI												PCR EFF was determinated by LinregPCR
Gene	PCR EFF										Gene	PCR EFF
18SrRNA	1.88225										18SrRNA	1.90333											Calculation of CV
Atp1a1	1.87442										Atp1a1	1.89423											CV (%) = ST DEV / AVG CT * 100
Atp1a2	1.81739										Atp1a2	1.81884											CV of 1.75 % corresponds to a difference of 0.5 cycle between two replicates or to SD of ~0.35 at cycle 20
Atp1b1	1.84432										Atp1b1	1.84723
Fxyd1	1.84355										Fxyd1	1.88418											Calculation of gene expression
Prkaa1	1.92776										Prkaa1	1.92299											[target/reference] = [EFFreference^CTreference]/[EFFtarget^CTtarget]
Prkaa2	1.83083										Prkaa2	1.85433
18S (ABI)
Well	Sample	Sample name	Assay	CT	ST DEV	Average Ct	CV (%)	Warning	Efficency		Well	Sample	Sample name	Assay	CT	ST DEV	Average Ct	CV (%)	Warning	Efficency			Samples for 18S rRNA evaluation were diluted 1:100 because of 18S rRNA's high concentration. That is why all the ratios were divided by 100 before used in normalization
A1	1	R1 Control 0 GL	18SrRNA	14.5942	0.0101867	14.6014	0.0697656		1.88225		A1	1	R5 Control 0 GL	18SrRNA	13.6137	0.131332	13.7066	0.958163		1.90333
A2	2	R1 Control 5.5 GL	18SrRNA	13.2605	0.0889447	13.1976	0.673944		1.88225		A2	2	R5 Control 5.5 GL	18SrRNA	13.2602	0.0906784	13.1961	0.68716		1.90333
A3	3	R1 siSCR 0 GL	18SrRNA	14.1033	0.0602066	14.0607	0.42819		1.88225		A3	3	R5 siSCR 0 GL	18SrRNA	13.2002	0.0418232	13.2298	0.316128		1.90333
A4	4	R1 siSCR 5.5 GL	18SrRNA	13.9509	0.00566386	13.9469	0.0406103		1.88225		A4	4	R5 siSCR 5.5 GL	18SrRNA	13.1756	0.0352321	13.2005	0.266899		1.90333
A5	5	R1 siAMPK 0 GL	18SrRNA	13.9928	0.0194644	13.979	0.13924		1.88225		A5	5	R5 siAMPK 0 GL	18SrRNA	12.9746	0.136486	13.0711	1.04418		1.90333
A6	6	R1 siAMPK 5.5 GL	18SrRNA	13.3709	0.14406	13.4727	1.06927		1.88225		A6	6	R5 siAMPK 5.5 GL	18SrRNA	13.086	0.192643	13.2222	1.45697		1.90333			Samples labled with light green are the one excluded from this experiment (Figure 4) and analyzed and preseneted in Figure 1 (0 GL, 5.5 GL) together with other replicates
A7	7	R2 Control 0 GL	18SrRNA	13.6086	0.11296	13.6885	0.825215		1.88225		A7	7	R6 Control 0 GL	18SrRNA	13.1034	0.0650086	13.1493	0.494387		1.90333
A8	8	R2 Control 5.5 GL	18SrRNA	14.3456	0.237832	14.1774	1.67754		1.88225		A8	8	R6 Control 5.5 GL	18SrRNA	12.9893	0.00322811	12.9916	0.0248477		1.90333
A9	9	R2 siSCR 0 GL	18SrRNA	14.3445	0.00362261	14.347	0.0252499		1.88225		A9	9	R6 siSCR 0 GL	18SrRNA	12.9765	0.221783	13.1334	1.6887		1.90333
A10	10	R2 siSCR 5.5 GL	18SrRNA	13.9562	0.0776176	14.011	0.553975		1.88225		A10	10	R6 siSCR 5.5 GL	18SrRNA	13.1478	0.0786096	13.2034	0.595376		1.90333
A11	11	R2 siAMPK 0 GL	18SrRNA	14.7711	0.0659541	14.8177	0.445103		1.88225		A11	11	R6 siAMPK 0 GL	18SrRNA	13.0178	0.0709571	13.068	0.542984		1.90333
A12	12	R2 siAMPK 5.5 GL	18SrRNA	14.5014	0.0310093	14.4794	0.214161		1.88225		A12	12	R6 siAMPK 5.5 GL	18SrRNA	12.9737	0.0438388	13.0047	0.337099		1.90333
B1	1	R1 Control 0 GL	18SrRNA	14.6086	0.0101867						B1	1	R5 Control 0 GL	18SrRNA	13.7995	0.131332
B2	2	R1 Control 5.5 GL	18SrRNA	13.1347	0.0889447						B2	2	R5 Control 5.5 GL	18SrRNA	13.132	0.0906784
B3	3	R1 siSCR 0 GL	18SrRNA	14.0182	0.0602066						B3	3	R5 siSCR 0 GL	18SrRNA	13.2594	0.0418232
B4	4	R1 siSCR 5.5 GL	18SrRNA	13.9428	0.00566386						B4	4	R5 siSCR 5.5 GL	18SrRNA	13.2255	0.0352321
B5	5	R1 siAMPK 0 GL	18SrRNA	13.9653	0.0194644						B5	5	R5 siAMPK 0 GL	18SrRNA	13.1676	0.136486
B6	6	R1 siAMPK 5.5 GL	18SrRNA	13.5746	0.14406						B6	6	R5 siAMPK 5.5 GL	18SrRNA	13.3584	0.192643
B7	7	R2 Control 0 GL	18SrRNA	13.7684	0.11296						B7	7	R6 Control 0 GL	18SrRNA	13.1953	0.0650086
B8	8	R2 Control 5.5 GL	18SrRNA	14.0092	0.237832						B8	8	R6 Control 5.5 GL	18SrRNA	12.9939	0.00322811
B9	9	R2 siSCR 0 GL	18SrRNA	14.3496	0.00362261						B9	9	R6 siSCR 0 GL	18SrRNA	13.2902	0.221783
B10	10	R2 siSCR 5.5 GL	18SrRNA	14.0659	0.0776176						B10	10	R6 siSCR 5.5 GL	18SrRNA	13.2589	0.0786096
B11	11	R2 siAMPK 0 GL	18SrRNA	14.8643	0.0659541						B11	11	R6 siAMPK 0 GL	18SrRNA	13.1182	0.0709571
B12	12	R2 siAMPK 5.5 GL	18SrRNA	14.4575	0.0310093						B12	12	R6 siAMPK 5.5 GL	18SrRNA	13.0357	0.0438388
C1	13	R3 Control 0 GL	18SrRNA	14.1951	0.00455793	14.1983	0.0321019		1.88225		C1	13	R7 Control 0 GL	18SrRNA	13.1173	0.0232853	13.1009	0.177739		1.90333
C2	14	R3 Control 5.5 GL	18SrRNA	13.9283	0.0546924	13.967	0.391583		1.88225		C2	14	R7 Control 5.5 GL	18SrRNA	12.8047	0.03242	12.8276	0.252737		1.90333
C3	15	R3 siSCR 0 GL	18SrRNA	14.2037	0.0213041	14.2188	0.149831		1.88225		C3	15	R7 siSCR 0 GL	18SrRNA	13.0431	0.0297624	13.0642	0.227817		1.90333
C4	16	R3 siSCR 5.5 GL	18SrRNA	14.6603	0.10297	14.5875	0.705879		1.88225		C4	16	R7 siSCR 5.5 GL	18SrRNA	13.0018	0.0227559	13.0179	0.174805		1.90333
C5	17	R3 siAMPK 0 GL	18SrRNA	13.8511	0.02077	13.8365	0.15011		1.88225		C5	17	R7 siAMPK 0 GL	18SrRNA	13.4204	0.00414051	13.4174	0.0308592		1.90333
C6	18	R3 siAMPK 5.5 GL	18SrRNA	13.4766	0.0967105	13.545	0.713996		1.88225		C6	18	R7 siAMPK 5.5 GL	18SrRNA	13.1789	0.0745271	13.2316	0.563252		1.90333
C7	19	R4 Control 0 GL	18SrRNA	13.7929	0.128507	13.8838	0.925593		1.88225		C7	19	R8 Control 0 GL	18SrRNA	13.1222	0.0695922	13.1714	0.528358		1.90333
C8	20	R4 Control 5.5 GL	18SrRNA	13.7949	0.267827	13.9842	1.91521	HIGH VARIABILITY	1.88225		C8	20	R8 Control 5.5 GL	18SrRNA	13.2156	0.00931142	13.209	0.070493		1.90333
C9	21	R4 siSCR 0 GL	18SrRNA	14.3448	0.0258943	14.3631	0.180283		1.88225		C9	21	R8 siSCR 0 GL	18SrRNA	12.9636	0.0545225	13.0022	0.419333		1.90333
C10	22	R4 siSCR 5.5 GL	18SrRNA	14.234	0.0512276	14.2702	0.358982		1.88225		C10	22	R8 siSCR 5.5 GL	18SrRNA	13.2364	0.0961906	13.1684	0.730466		1.90333
C11	23	R4 siAMPK 0 GL	18SrRNA	14.5409	0.0359597	14.5663	0.246869		1.88225		C11	23	R8 siAMPK 0 GL	18SrRNA	12.9834	0.0547707	13.0221	0.420598		1.90333
C12	24	R4 siAMPK 5.5 GL	18SrRNA	14.3182	0.0265491	14.2995	0.185665		1.88225		C12	24	R8 siAMPK 5.5 GL	18SrRNA	13.2979	0.0831068	13.2391	0.627738		1.90333
D1	13	R3 Control 0 GL	18SrRNA	14.2015	0.00455793						D1	13	R7 Control 0 GL	18SrRNA	13.0844	0.0232853
D2	14	R3 Control 5.5 GL	18SrRNA	14.0057	0.0546924						D2	14	R7 Control 5.5 GL	18SrRNA	12.8505	0.03242
D3	15	R3 siSCR 0 GL	18SrRNA	14.2338	0.0213041						D3	15	R7 siSCR 0 GL	18SrRNA	13.0852	0.0297624
D4	16	R3 siSCR 5.5 GL	18SrRNA	14.5146	0.10297						D4	16	R7 siSCR 5.5 GL	18SrRNA	13.034	0.0227559
D5	17	R3 siAMPK 0 GL	18SrRNA	13.8218	0.02077						D5	17	R7 siAMPK 0 GL	18SrRNA	13.4145	0.00414051
D6	18	R3 siAMPK 5.5 GL	18SrRNA	13.6134	0.0967105						D6	18	R7 siAMPK 5.5 GL	18SrRNA	13.2843	0.0745271
D7	19	R4 Control 0 GL	18SrRNA	13.9747	0.128507						D7	19	R8 Control 0 GL	18SrRNA	13.2206	0.0695922
D8	20	R4 Control 5.5 GL	18SrRNA	14.1736	0.267827						D8	20	R8 Control 5.5 GL	18SrRNA	13.2024	0.00931142
D9	21	R4 siSCR 0 GL	18SrRNA	14.3814	0.0258943						D9	21	R8 siSCR 0 GL	18SrRNA	13.0408	0.0545225
D10	22	R4 siSCR 5.5 GL	18SrRNA	14.3065	0.0512276						D10	22	R8 siSCR 5.5 GL	18SrRNA	13.1004	0.0961906
D11	23	R4 siAMPK 0 GL	18SrRNA	14.5917	0.0359597						D11	23	R8 siAMPK 0 GL	18SrRNA	13.0608	0.0547707
D12	24	R4 siAMPK 5.5 GL	18SrRNA	14.2807	0.0265491						D12	24	R8 siAMPK 5.5 GL	18SrRNA	13.1803	0.0831068
																							DATA REDUCTION						CALCULATION				NORMALISATION
Atp1a1																													Gene expression	18S 1:100			Extracted results Atp1a1
Well	Sample	Sample name	Assay	CT	ST DEV	Average Ct	CV (%)	Warning	Efficency		Well	Sample	Sample name	Assay	CT	ST DEV	Average Ct	CV (%)	Warning	Efficency			Sample name	Atp1a1 CT	Atp1a1 EFF	18SrRNA CT	18SrRNA EFF		Atp1a1/18SrRNA	Calculated dilution				Control 0 GL	Control 5.5 GL	siSCR 0 GL	siSCR 5.5 GL	siAMPK 0 GL	siAMPK 5.5 GL
A1	1	R1 Control 0 GL	Atp1a1	18.9647	0.109094	19.0418	0.572916		1.87442		A1	1	R5 Control 0 GL	Atp1a1	19.2477	0.0533289	19.2854	0.276525		1.89423			R1 Control 0 GL	19.0418	1.87442	14.6014	1.88225		0.0652844	0.000652844			R1	0.000653	0.000254	0.000403	0.000372	0.000335	0.000311
A2	2	R1 Control 5.5 GL	Atp1a1	19.1715	0.0547828	19.1328	0.286329		1.87442		A2	2	R5 Control 5.5 GL	Atp1a1	19.3317	0.059042	19.2899	0.306077		1.89423			R1 Control 5.5 GL	19.1328	1.87442	13.1976	1.88225		0.0253752	0.000253752			R2	0.000343	0.000417	0.000453	0.00039	0.000625	0.000675
A3	3	R1 siSCR 0 GL	Atp1a1	19.213	0.0744482	19.2657	0.38643		1.87442		A3	3	R5 siSCR 0 GL	Atp1a1	19.6013	0.081162	19.5439	0.41528		1.89423			R1 siSCR 0 GL	19.2657	1.87442	14.0607	1.88225		0.0402931	0.000402931			R3	0.000456	0.000448	0.000423	0.00053	0.000322	0.000355
A4	4	R1 siSCR 5.5 GL	Atp1a1	19.2623	0.0219123	19.2778	0.113666		1.87442		A4	4	R5 siSCR 5.5 GL	Atp1a1	19.411	0.0519209	19.4477	0.266977		1.89423			R1 siSCR 5.5 GL	19.2778	1.87442	13.9469	1.88225		0.0372073	0.000372073			R4	0.000367	0.000346	0.000407	0.000433	0.000521	0.000573
A5	5	R1 siAMPK 0 GL	Atp1a1	19.6345	0.222093	19.4775	1.14025		1.87442		A5	5	R5 siAMPK 0 GL	Atp1a1	19.3802	0.0213216	19.3953	0.109932		1.89423			R1 siAMPK 0 GL	19.4775	1.87442	13.979	1.88225		0.0334956	0.000334956			R5	0.000302542	0.000217187	0.000188709	0.000196931	0.000187356	0.000258336
A6	6	R1 siAMPK 5.5 GL	Atp1a1	19.0092	0.111137	19.0878	0.582241		1.87442		A6	6	R5 siAMPK 5.5 GL	Atp1a1	19.0151	0.0417665	19.0447	0.219308		1.89423			R1 siAMPK 5.5 GL	19.0878	1.87442	13.4727	1.88225		0.0310641	0.000310641			R6	0.000214008	0.000179434	0.000189457	0.000205838	0.000206881	0.000238647
A7	7	R2 Control 0 GL	Atp1a1	19.1305	0.0208441	19.1452	0.108874		1.87442		A7	7	R6 Control 0 GL	Atp1a1	19.2614	0.00632675	19.2659	0.0328391		1.89423			R2 Control 0 GL	19.1452	1.87442	13.6885	1.88225		0.0343443	0.000343443			R7	0.000194625	0.000178745	0.00016765	0.000184815	0.000226028	0.000246097
A8	8	R2 Control 5.5 GL	Atp1a1	19.2818	0.0634509	19.3267	0.328307		1.87442		A8	8	R6 Control 5.5 GL	Atp1a1	19.3352	0.0673325	19.3828	0.347382		1.89423			R2 Control 5.5 GL	19.3267	1.87442	14.1774	1.88225		0.0417465	0.000417465			R8	0.000185741	0.000206919	0.000168276	0.000186812	0.000187372	0.000244464
A9	9	R2 siSCR 0 GL	Atp1a1	19.3253	0.0605296	19.3681	0.312523		1.87442		A9	9	R6 siSCR 0 GL	Atp1a1	19.3719	0.0970794	19.4406	0.499365		1.89423			R2 siSCR 0 GL	19.3681	1.87442	14.347	1.88225		0.0452815	0.000452815
A10	10	R2 siSCR 5.5 GL	Atp1a1	19.2358	0.0427794	19.266	0.222046		1.87442		A10	10	R6 siSCR 5.5 GL	Atp1a1	19.3444	0.0521259	19.3813	0.26895		1.89423			R2 siSCR 5.5 GL	19.266	1.87442	14.011	1.88225		0.0390371	0.000390371
A11	11	R2 siAMPK 0 GL	Atp1a1	19.2915	0.0530754	19.329	0.274589		1.87442		A11	11	R6 siAMPK 0 GL	Atp1a1	19.2179	0.0270158	19.237	0.140437		1.89423			R2 siAMPK 0 GL	19.329	1.87442	14.8177	1.88225		0.0624986	0.000624986								0.0004215	Average 0 GL for first independent experiment
A12	12	R2 siAMPK 5.5 GL	Atp1a1	18.9206	0.0767558	18.8663	0.40684		1.87442		A12	12	R6 siAMPK 5.5 GL	Atp1a1	18.9403	0.0132038	18.9496	0.0696783		1.89423			R2 siAMPK 5.5 GL	18.8663	1.87442	14.4794	1.88225		0.0674842	0.000674842								0.000178523	Average 0 GL for second independent experiment
B1	1	R1 Control 0 GL	Atp1a1	19.1189	0.109094						B1	1	R5 Control 0 GL	Atp1a1	19.3231	0.0533289							R3 Control 0 GL	19.2087	1.87442	14.1983	1.88225		0.0455584	0.000455584
B2	2	R1 Control 5.5 GL	Atp1a1	19.0941	0.0547828						B2	2	R5 Control 5.5 GL	Atp1a1	19.2482	0.059042							R3 Control 5.5 GL	19.0033	1.87442	13.967	1.88225		0.0447792	0.000447792
B3	3	R1 siSCR 0 GL	Atp1a1	19.3183	0.0744482						B3	3	R5 siSCR 0 GL	Atp1a1	19.4865	0.081162							R3 siSCR 0 GL	19.3477	1.87442	14.2188	1.88225		0.0422901	0.000422901			PRESENTED RESULTS
B4	4	R1 siSCR 5.5 GL	Atp1a1	19.2933	0.0219123						B4	4	R5 siSCR 5.5 GL	Atp1a1	19.4844	0.0519209							R3 siSCR 5.5 GL	19.3584	1.87442	14.5875	1.88225		0.0530395	0.000530395			NORMALISED RESULTS TO AVERAGE 0 GL
B5	5	R1 siAMPK 0 GL	Atp1a1	19.3205	0.222093						B5	5	R5 siAMPK 0 GL	Atp1a1	19.4104	0.0213216							R3 siAMPK 0 GL	19.3964	1.87442	13.8365	1.88225		0.0322076	0.000322076			Atp1a1			siSCR 0 GL	siSCR 5.5 GL	siAMPK 0 GL	siAMPK 5.5 GL
B6	6	R1 siAMPK 5.5 GL	Atp1a1	19.1663	0.111137						B6	6	R5 siAMPK 5.5 GL	Atp1a1	19.0742	0.0417665							R3 siAMPK 5.5 GL	18.9489	1.87442	13.545	1.88225		0.0354815	0.000354815			R1			0.956109	0.882562	0.794781	0.737841
B7	7	R2 Control 0 GL	Atp1a1	19.16	0.0208441						B7	7	R6 Control 0 GL	Atp1a1	19.2704	0.00632675							R4 Control 0 GL	19.238	1.87442	13.8838	1.88225		0.0366593	0.000366593			R2			1.07473	0.925267	1.4828	1.60142
B8	8	R2 Control 5.5 GL	Atp1a1	19.3716	0.0634509						B8	8	R6 Control 5.5 GL	Atp1a1	19.4305	0.0673325							R4 Control 5.5 GL	19.4305	1.87442	13.9842	1.88225		0.0346131	0.000346131			R3			1.00356	1.25741	0.763938	0.84223
B9	9	R2 siSCR 0 GL	Atp1a1	19.4109	0.0605296						B9	9	R6 siSCR 0 GL	Atp1a1	19.5092	0.0970794							R4 siSCR 0 GL	19.5559	1.87442	14.3631	1.88225		0.0406524	0.000406524			R4			0.965599	1.02728	1.23606	1.35943
B10	10	R2 siSCR 5.5 GL	Atp1a1	19.2963	0.0427794						B10	10	R6 siSCR 5.5 GL	Atp1a1	19.4181	0.0521259							R4 siSCR 5.5 GL	19.3624	1.87442	14.2702	1.88225		0.0432883	0.000432883			R5			1.05706	1.10311	1.04948	1.44707
B11	11	R2 siAMPK 0 GL	Atp1a1	19.3665	0.0530754						B11	11	R6 siAMPK 0 GL	Atp1a1	19.2561	0.0270158							R4 siAMPK 0 GL	19.3656	1.87442	14.5663	1.88225		0.0520997	0.000520997			R6			1.06125	1.15301	1.15885	1.33679
B12	12	R2 siAMPK 5.5 GL	Atp1a1	18.8121	0.0767558						B12	12	R6 siAMPK 5.5 GL	Atp1a1	18.959	0.0132038							R4 siAMPK 5.5 GL	18.9448	1.87442	14.2995	1.88225		0.057327	0.00057327			R7			0.939095	1.03524	1.2661	1.37852
C1	13	R3 Control 0 GL	Atp1a1	19.2681	0.0840321	19.2087	0.437469		1.87442		C1	13	R7 Control 0 GL	Atp1a1	19.3605	0.00728028	19.3657	0.0375937		1.89423			R5 Control 0 GL	19.2854	1.89423	13.7066	1.90333		0.0302542	0.000302542			R8			0.942601	1.04643	1.04957	1.36937
C2	14	R3 Control 5.5 GL	Atp1a1	19.0165	0.0186539	19.0033	0.0981611		1.87442		C2	14	R7 Control 5.5 GL	Atp1a1	19.2541	0.0431867	19.2236	0.224655		1.89423			R5 Control 5.5 GL	19.2899	1.89423	13.1961	1.90333		0.0217187	0.000217187
C3	15	R3 siSCR 0 GL	Atp1a1	19.4052	0.0812767	19.3477	0.420083		1.87442		C3	15	R7 siSCR 0 GL	Atp1a1	19.5303	0.0452543	19.5623	0.231334		1.89423			R5 siSCR 0 GL	19.5439	1.89423	13.2298	1.90333		0.0188709	0.000188709
C4	16	R3 siSCR 5.5 GL	Atp1a1	19.3593	0.00127857	19.3584	0.00660471		1.87442		C4	16	R7 siSCR 5.5 GL	Atp1a1	19.3467	0.0231855	19.3631	0.119741		1.89423			R5 siSCR 5.5 GL	19.4477	1.89423	13.2005	1.90333		0.0196931	0.000196931
C5	17	R3 siAMPK 0 GL	Atp1a1	19.4155	0.0269834	19.3964	0.139116		1.87442		C5	17	R7 siAMPK 0 GL	Atp1a1	19.4752	0.0349853	19.4505	0.179868		1.89423			R5 siAMPK 0 GL	19.3953	1.89423	13.0711	1.90333		0.0187356	0.000187356
C6	18	R3 siAMPK 5.5 GL	Atp1a1	18.8928	0.0792469	18.9489	0.418214		1.87442		C6	18	R7 siAMPK 5.5 GL	Atp1a1	19.1025	0.0389653	19.13	0.203686		1.89423			R5 siAMPK 5.5 GL	19.0447	1.89423	13.2222	1.90333		0.0258336	0.000258336
C7	19	R4 Control 0 GL	Atp1a1	19.2394	0.00205811	19.238	0.0106982		1.87442		C7	19	R8 Control 0 GL	Atp1a1	19.5226	0.0179471	19.5099	0.0919898		1.89423			R6 Control 0 GL	19.2659	1.89423	13.1493	1.90333		0.0214008	0.000214008
C8	20	R4 Control 5.5 GL	Atp1a1	19.3955	0.0494676	19.4305	0.254587		1.87442		C8	20	R8 Control 5.5 GL	Atp1a1	19.3395	0.055472	19.3787	0.286252		1.89423			R6 Control 5.5 GL	19.3828	1.89423	12.9916	1.90333		0.0179434	0.000179434
C9	21	R4 siSCR 0 GL	Atp1a1	19.5777	0.0308232	19.5559	0.157615		1.87442		C9	21	R8 siSCR 0 GL	Atp1a1	19.4903	0.00527341	19.494	0.0270515		1.89423			R6 siSCR 0 GL	19.4406	1.89423	13.1334	1.90333		0.0189457	0.000189457
C10	22	R4 siSCR 5.5 GL	Atp1a1	19.2815	0.114451	19.3624	0.591096		1.87442		C10	22	R8 siSCR 5.5 GL	Atp1a1	19.5291	0.0441389	19.4979	0.226378		1.89423			R6 siSCR 5.5 GL	19.3813	1.89423	13.2034	1.90333		0.0205838	0.000205838
C11	23	R4 siAMPK 0 GL	Atp1a1	19.3653	0.000391123	19.3656	0.00201968		1.87442		C11	23	R8 siAMPK 0 GL	Atp1a1	19.3614	0.0220391	19.3458	0.113922		1.89423			R6 siAMPK 0 GL	19.237	1.89423	13.068	1.90333		0.0206881	0.000206881
C12	24	R4 siAMPK 5.5 GL	Atp1a1	18.9709	0.036891	18.9448	0.194729		1.87442		C12	24	R8 siAMPK 5.5 GL	Atp1a1	19.0911	0.0805524	19.1481	0.420682		1.89423			R6 siAMPK 5.5 GL	18.9496	1.89423	13.0047	1.90333		0.0238647	0.000238647
D1	13	R3 Control 0 GL	Atp1a1	19.1493	0.0840321						D1	13	R7 Control 0 GL	Atp1a1	19.3708	0.00728028							R7 Control 0 GL	19.3657	1.89423	13.1009	1.90333		0.0194625	0.000194625
D2	14	R3 Control 5.5 GL	Atp1a1	18.9901	0.0186539						D2	14	R7 Control 5.5 GL	Atp1a1	19.1931	0.0431867							R7 Control 5.5 GL	19.2236	1.89423	12.8276	1.90333		0.0178745	0.000178745
D3	15	R3 siSCR 0 GL	Atp1a1	19.2903	0.0812767						D3	15	R7 siSCR 0 GL	Atp1a1	19.5943	0.0452543							R7 siSCR 0 GL	19.5623	1.89423	13.0642	1.90333		0.016765	0.00016765
D4	16	R3 siSCR 5.5 GL	Atp1a1	19.3575	0.00127857						D4	16	R7 siSCR 5.5 GL	Atp1a1	19.3795	0.0231855							R7 siSCR 5.5 GL	19.3631	1.89423	13.0179	1.90333		0.0184815	0.000184815
D5	17	R3 siAMPK 0 GL	Atp1a1	19.3773	0.0269834						D5	17	R7 siAMPK 0 GL	Atp1a1	19.4257	0.0349853							R7 siAMPK 0 GL	19.4505	1.89423	13.4174	1.90333		0.0226028	0.000226028
D6	18	R3 siAMPK 5.5 GL	Atp1a1	19.0049	0.0792469						D6	18	R7 siAMPK 5.5 GL	Atp1a1	19.1576	0.0389653							R7 siAMPK 5.5 GL	19.13	1.89423	13.2316	1.90333		0.0246097	0.000246097
D7	19	R4 Control 0 GL	Atp1a1	19.2365	0.00205811						D7	19	R8 Control 0 GL	Atp1a1	19.4972	0.0179471							R8 Control 0 GL	19.5099	1.89423	13.1714	1.90333		0.0185741	0.000185741
D8	20	R4 Control 5.5 GL	Atp1a1	19.4655	0.0494676						D8	20	R8 Control 5.5 GL	Atp1a1	19.418	0.055472							R8 Control 5.5 GL	19.3787	1.89423	13.209	1.90333		0.0206919	0.000206919
D9	21	R4 siSCR 0 GL	Atp1a1	19.5341	0.0308232						D9	21	R8 siSCR 0 GL	Atp1a1	19.4977	0.00527341							R8 siSCR 0 GL	19.494	1.89423	13.0022	1.90333		0.0168276	0.000168276
D10	22	R4 siSCR 5.5 GL	Atp1a1	19.4434	0.114451						D10	22	R8 siSCR 5.5 GL	Atp1a1	19.4667	0.0441389							R8 siSCR 5.5 GL	19.4979	1.89423	13.1684	1.90333		0.0186812	0.000186812
D11	23	R4 siAMPK 0 GL	Atp1a1	19.3658	0.000391123						D11	23	R8 siAMPK 0 GL	Atp1a1	19.3302	0.0220391							R8 siAMPK 0 GL	19.3458	1.89423	13.0221	1.90333		0.0187372	0.000187372
D12	24	R4 siAMPK 5.5 GL	Atp1a1	18.9187	0.036891						D12	24	R8 siAMPK 5.5 GL	Atp1a1	19.205	0.0805524							R8 siAMPK 5.5 GL	19.1481	1.89423	13.2391	1.90333		0.0244464	0.000244464
Atp1a2																													Gene expression	18S 1:100			Extracted results Atp1a2
Well	Sample	Sample name	Assay	CT	ST DEV	Average Ct	CV (%)	Warning	Efficency		Well	Sample	Sample name	Assay	CT	ST DEV	Average Ct	CV (%)	Warning	Efficency			Sample name	Atp1a2 CT	Atp1a2 EFF	18SrRNA CT	18SrRNA EFF		Atp1a2/18SrRNA	Calculated dilution				Control 0 GL	Control 5.5 GL	siSCR 0 GL	siSCR 5.5 GL	siAMPK 0 GL	siAMPK 5.5 GL
A1	1	R1 Control 0 GL	Atp1a2	28.7688	0.0041459	28.7659	0.0144126		1.81739		A1	1	R5 Control 0 GL	Atp1a2	28.2716	0.0062728	28.2671	0.0221911		1.81884			R1 Control 0 GL	28.7659	1.81739	14.6014	1.88225		0.000352694	3.52694e-06			R1	3.52694e-06	3.17254e-06	5.08541e-06	6.06856e-06	2.02516e-06	3.10416e-06
A2	2	R1 Control 5.5 GL	Atp1a2	27.5308	0.104236	27.457	0.379631		1.81739		A2	2	R5 Control 5.5 GL	Atp1a2	27.4724	0.146981	27.3684	0.537047		1.81884			R1 Control 5.5 GL	27.457	1.81739	13.1976	1.88225		0.000317254	3.17254e-06			R2	2.00078e-06	4.85297e-06	5.54785e-06	5.79548e-06	4.02673e-06	6.3624e-06
A3	3	R1 siSCR 0 GL	Atp1a2	27.472	0.154132	27.581	0.558835		1.81739		A3	3	R5 siSCR 0 GL	Atp1a2	27.498	0.015479	27.487	0.0563139		1.81884			R1 siSCR 0 GL	27.581	1.81739	14.0607	1.88225		0.000508541	5.08541e-06			R3	2.38302e-06	5.13115e-06	5.33397e-06	8.59262e-06	2.54512e-06	3.59539e-06
A4	4	R1 siSCR 5.5 GL	Atp1a2	27.2216	0.080605	27.1646	0.296729		1.81739		A4	4	R5 siSCR 5.5 GL	Atp1a2	27.3036	0.0952964	27.371	0.348165		1.81884			R1 siSCR 5.5 GL	27.1646	1.81739	13.9469	1.88225		0.000606856	6.06856e-06			R4	2.09784e-06	4.24856e-06	4.91315e-06	6.72027e-06	2.85956e-06	5.46869e-06
A5	5	R1 siAMPK 0 GL	Atp1a2	28.898	0.194795	29.0357	0.670882		1.81739		A5	5	R5 siAMPK 0 GL	Atp1a2	27.4477	0.141503	27.5478	0.513664		1.81884			R1 siAMPK 0 GL	29.0357	1.81739	13.979	1.88225		0.000202516	2.02516e-06			R5	3.07255e-06	3.78695e-06	3.60495e-06	3.79194e-06	3.13881e-06	5.06484e-06
A6	6	R1 siAMPK 5.5 GL	Atp1a2	27.823	0.054068	27.7847	0.194596		1.81739		A6	6	R5 siAMPK 5.5 GL	Atp1a2	26.9228	0.0174171	26.9105	0.0647224		1.81884			R1 siAMPK 5.5 GL	27.7847	1.81739	13.4727	1.88225		0.000310416	3.10416e-06			R6	1.89291e-06	3.12888e-06	2.72276e-06	3.86282e-06	3.39205e-06	4.59128e-06
A7	7	R2 Control 0 GL	Atp1a2	28.7878	0.0556473	28.7484	0.193567		1.81739		A7	7	R6 Control 0 GL	Atp1a2	28.4961	0.0265653	28.4773	0.0932858		1.81884			R2 Control 0 GL	28.7484	1.81739	13.6885	1.88225		0.000200078	2.00078e-06			R7	1.818e-06	3.03791e-06	3.12544e-06	3.82721e-06	4.10956e-06	4.84048e-06
A8	8	R2 Control 5.5 GL	Atp1a2	27.7993	0.023261	27.7828	0.0837245		1.81739		A8	8	R6 Control 5.5 GL	Atp1a2	27.4343	0.0469388	27.4675	0.170888		1.81884			R2 Control 5.5 GL	27.7828	1.81739	14.1774	1.88225		0.000485297	4.85297e-06			R8	1.69037e-06	3.77189e-06	2.78726e-06	3.31618e-06	3.15101e-06	5.28576e-06
A9	9	R2 siSCR 0 GL	Atp1a2	27.7302	0.0116406	27.7384	0.0419657		1.81739		A9	9	R6 siSCR 0 GL	Atp1a2	27.7452	0.151603	27.8524	0.544309		1.81884			R2 siSCR 0 GL	27.7384	1.81739	14.347	1.88225		0.000554785	5.54785e-06
A10	10	R2 siSCR 5.5 GL	Atp1a2	27.3571	0.0671571	27.3096	0.24591		1.81739		A10	10	R6 siSCR 5.5 GL	Atp1a2	27.2209	0.17282	27.3431	0.632041		1.81884			R2 siSCR 5.5 GL	27.3096	1.81739	14.011	1.88225		0.000579548	5.79548e-06
A11	11	R2 siAMPK 0 GL	Atp1a2	28.8424	0.0979709	28.7731	0.340495		1.81739		A11	11	R6 siAMPK 0 GL	Atp1a2	27.3821	0.0461363	27.4147	0.16829		1.81884			R2 siAMPK 0 GL	28.7731	1.81739	14.8177	1.88225		0.000402673	4.02673e-06								5.22009e-06	Average 0 GL for first independent experiment
A12	12	R2 siAMPK 5.5 GL	Atp1a2	27.631	0.02586	27.6493	0.0935286		1.81739		A12	12	R6 siAMPK 5.5 GL	Atp1a2	26.8455	0.00699975	26.8405	0.026079		1.81884			R2 siAMPK 5.5 GL	27.6493	1.81739	14.4794	1.88225		0.00063624	6.3624e-06								3.0601e-06	Average 0 GL for second independent experiment
B1	1	R1 Control 0 GL	Atp1a2	28.763	0.0041459						B1	1	R5 Control 0 GL	Atp1a2	28.2627	0.0062728							R3 Control 0 GL	28.9955	1.81739	14.1983	1.88225		0.000238302	2.38302e-06
B2	2	R1 Control 5.5 GL	Atp1a2	27.3833	0.104236						B2	2	R5 Control 5.5 GL	Atp1a2	27.2645	0.146981							R3 Control 5.5 GL	27.4668	1.81739	13.967	1.88225		0.000513115	5.13115e-06
B3	3	R1 siSCR 0 GL	Atp1a2	27.69	0.154132						B3	3	R5 siSCR 0 GL	Atp1a2	27.4761	0.015479							R3 siSCR 0 GL	27.6684	1.81739	14.2188	1.88225		0.000533397	5.33397e-06			PRESENTED RESULTS
B4	4	R1 siSCR 5.5 GL	Atp1a2	27.1076	0.080605						B4	4	R5 siSCR 5.5 GL	Atp1a2	27.4384	0.0952964							R3 siSCR 5.5 GL	27.2606	1.81739	14.5875	1.88225		0.000859262	8.59262e-06			NORMALISED RESULTS TO AVERAGE 0 GL
B5	5	R1 siAMPK 0 GL	Atp1a2	29.1734	0.194795						B5	5	R5 siAMPK 0 GL	Atp1a2	27.6478	0.141503							R3 siAMPK 0 GL	28.5022	1.81739	13.8365	1.88225		0.000254512	2.54512e-06			Atp1a2	Control 0 GL	Control 5.5 GL	siSCR 0 GL	siSCR 5.5 GL	siAMPK 0 GL	siAMPK 5.5 GL
B6	6	R1 siAMPK 5.5 GL	Atp1a2	27.7465	0.054068						B6	6	R5 siAMPK 5.5 GL	Atp1a2	26.8981	0.0174171							R3 siAMPK 5.5 GL	27.6153	1.81739	13.545	1.88225		0.000359539	3.59539e-06			R1			0.974199	1.16254	0.387955	0.594656
B7	7	R2 Control 0 GL	Atp1a2	28.7091	0.0556473						B7	7	R6 Control 0 GL	Atp1a2	28.4586	0.0265653							R4 Control 0 GL	28.8759	1.81739	13.8838	1.88225		0.000209784	2.09784e-06			R2			1.06279	1.11023	0.77139	1.21883
B8	8	R2 Control 5.5 GL	Atp1a2	27.7664	0.023261						B8	8	R6 Control 5.5 GL	Atp1a2	27.5007	0.0469388							R4 Control 5.5 GL	27.801	1.81739	13.9842	1.88225		0.000424856	4.24856e-06			R3			1.02181	1.64607	0.487562	0.688759
B9	9	R2 siSCR 0 GL	Atp1a2	27.7466	0.0116406						B9	9	R6 siSCR 0 GL	Atp1a2	27.9596	0.151603							R4 siSCR 0 GL	27.9588	1.81739	14.3631	1.88225		0.000491315	4.91315e-06			R4			0.941199	1.28738	0.547798	1.04762
B10	10	R2 siSCR 5.5 GL	Atp1a2	27.2621	0.0671571						B10	10	R6 siSCR 5.5 GL	Atp1a2	27.4653	0.17282							R4 siSCR 5.5 GL	27.3362	1.81739	14.2702	1.88225		0.000672027	6.72027e-06			R5			1.17805	1.23915	1.02572	1.65512
B11	11	R2 siAMPK 0 GL	Atp1a2	28.7038	0.0979709						B11	11	R6 siAMPK 0 GL	Atp1a2	27.4473	0.0461363							R4 siAMPK 0 GL	29.0799	1.81739	14.5663	1.88225		0.000285956	2.85956e-06			R6			0.889761	1.26232	1.10848	1.50037
B12	12	R2 siAMPK 5.5 GL	Atp1a2	27.6675	0.02586						B12	12	R6 siAMPK 5.5 GL	Atp1a2	26.8356	0.00699975							R4 siAMPK 5.5 GL	27.7121	1.81739	14.2995	1.88225		0.000546869	5.46869e-06			R7			1.02135	1.25068	1.34295	1.5818
C1	13	R3 Control 0 GL	Atp1a2	28.9864	0.0127573	28.9955	0.0439977		1.81739		C1	13	R7 Control 0 GL	Atp1a2	28.5305	0.0534557	28.4927	0.187612		1.81884			R5 Control 0 GL	28.2671	1.81884	13.7066	1.90333		0.000307255	3.07255e-06			R8			0.910839	1.08368	1.02971	1.72731
C2	14	R3 Control 5.5 GL	Atp1a2	27.4787	0.0168722	27.4668	0.0614278		1.81739		C2	14	R7 Control 5.5 GL	Atp1a2	27.3271	0.0187766	27.3404	0.0686772		1.81884			R5 Control 5.5 GL	27.3684	1.81884	13.1961	1.90333		0.000378695	3.78695e-06
C3	15	R3 siSCR 0 GL	Atp1a2	27.6858	0.0246003	27.6684	0.0889111		1.81739		C3	15	R7 siSCR 0 GL	Atp1a2	27.5232	0.0342664	27.5474	0.124391		1.81884			R5 siSCR 0 GL	27.487	1.81884	13.2298	1.90333		0.000360495	3.60495e-06
C4	16	R3 siSCR 5.5 GL	Atp1a2	27.436	0.248066	27.2606	0.90998		1.81739		C4	16	R7 siSCR 5.5 GL	Atp1a2	27.2404	0.115017	27.159	0.423495		1.81884			R5 siSCR 5.5 GL	27.371	1.81884	13.2005	1.90333		0.000379194	3.79194e-06
C5	17	R3 siAMPK 0 GL	Atp1a2	28.5957	0.132257	28.5022	0.464025		1.81739		C5	17	R7 siAMPK 0 GL	Atp1a2	27.5117	0.0591755	27.4699	0.21542		1.81884			R5 siAMPK 0 GL	27.5478	1.81884	13.0711	1.90333		0.000313881	3.13881e-06
C6	18	R3 siAMPK 5.5 GL	Atp1a2	27.6759	0.085664	27.6153	0.310204		1.81739		C6	18	R7 siAMPK 5.5 GL	Atp1a2	27.0517	0.0783972	26.9963	0.2904		1.81884			R5 siAMPK 5.5 GL	26.9105	1.81884	13.2222	1.90333		0.000506484	5.06484e-06
C7	19	R4 Control 0 GL	Atp1a2	28.8807	0.00684735	28.8759	0.0237131		1.81739		C7	19	R8 Control 0 GL	Atp1a2	28.7102	0.0281244	28.6903	0.0980277		1.81884			R6 Control 0 GL	28.4773	1.81884	13.1493	1.90333		0.000189291	1.89291e-06
C8	20	R4 Control 5.5 GL	Atp1a2	27.769	0.0452394	27.801	0.162726		1.81739		C8	20	R8 Control 5.5 GL	Atp1a2	27.4714	0.11654	27.389	0.425499		1.81884			R6 Control 5.5 GL	27.4675	1.81884	12.9916	1.90333		0.000312888	3.12888e-06
C9	21	R4 siSCR 0 GL	Atp1a2	27.9692	0.0146685	27.9588	0.0524645		1.81739		C9	21	R8 siSCR 0 GL	Atp1a2	27.6424	0.0421388	27.6722	0.152278		1.81884			R6 siSCR 0 GL	27.8524	1.81884	13.1334	1.90333		0.000272276	2.72276e-06
C10	22	R4 siSCR 5.5 GL	Atp1a2	27.4032	0.0947232	27.3362	0.346512		1.81739		C10	22	R8 siSCR 5.5 GL	Atp1a2	27.4281	0.187218	27.5605	0.679299		1.81884			R6 siSCR 5.5 GL	27.3431	1.81884	13.2034	1.90333		0.000386282	3.86282e-06
C11	23	R4 siAMPK 0 GL	Atp1a2	28.9972	0.117	29.0799	0.402339		1.81739		C11	23	R8 siAMPK 0 GL	Atp1a2	27.472	0.0233136	27.4885	0.0848122		1.81884			R6 siAMPK 0 GL	27.4147	1.81884	13.068	1.90333		0.000339205	3.39205e-06
C12	24	R4 siAMPK 5.5 GL	Atp1a2	27.7417	0.0418609	27.7121	0.151057		1.81739		C12	24	R8 siAMPK 5.5 GL	Atp1a2	26.8726	0.021706	26.8573	0.0808197		1.81884			R6 siAMPK 5.5 GL	26.8405	1.81884	13.0047	1.90333		0.000459128	4.59128e-06
D1	13	R3 Control 0 GL	Atp1a2	29.0045	0.0127573						D1	13	R7 Control 0 GL	Atp1a2	28.4549	0.0534557							R7 Control 0 GL	28.4927	1.81884	13.1009	1.90333		0.0001818	1.818e-06
D2	14	R3 Control 5.5 GL	Atp1a2	27.4548	0.0168722						D2	14	R7 Control 5.5 GL	Atp1a2	27.3536	0.0187766							R7 Control 5.5 GL	27.3404	1.81884	12.8276	1.90333		0.000303791	3.03791e-06
D3	15	R3 siSCR 0 GL	Atp1a2	27.651	0.0246003						D3	15	R7 siSCR 0 GL	Atp1a2	27.5717	0.0342664							R7 siSCR 0 GL	27.5474	1.81884	13.0642	1.90333		0.000312544	3.12544e-06
D4	16	R3 siSCR 5.5 GL	Atp1a2	27.0852	0.248066						D4	16	R7 siSCR 5.5 GL	Atp1a2	27.0777	0.115017							R7 siSCR 5.5 GL	27.159	1.81884	13.0179	1.90333		0.000382721	3.82721e-06
D5	17	R3 siAMPK 0 GL	Atp1a2	28.4087	0.132257						D5	17	R7 siAMPK 0 GL	Atp1a2	27.428	0.0591755							R7 siAMPK 0 GL	27.4699	1.81884	13.4174	1.90333		0.000410956	4.10956e-06
D6	18	R3 siAMPK 5.5 GL	Atp1a2	27.5548	0.085664						D6	18	R7 siAMPK 5.5 GL	Atp1a2	26.9408	0.0783972							R7 siAMPK 5.5 GL	26.9963	1.81884	13.2316	1.90333		0.000484048	4.84048e-06
D7	19	R4 Control 0 GL	Atp1a2	28.871	0.00684735						D7	19	R8 Control 0 GL	Atp1a2	28.6704	0.0281244							R8 Control 0 GL	28.6903	1.81884	13.1714	1.90333		0.000169037	1.69037e-06
D8	20	R4 Control 5.5 GL	Atp1a2	27.833	0.0452394						D8	20	R8 Control 5.5 GL	Atp1a2	27.3066	0.11654							R8 Control 5.5 GL	27.389	1.81884	13.209	1.90333		0.000377189	3.77189e-06
D9	21	R4 siSCR 0 GL	Atp1a2	27.9484	0.0146685						D9	21	R8 siSCR 0 GL	Atp1a2	27.702	0.0421388							R8 siSCR 0 GL	27.6722	1.81884	13.0022	1.90333		0.000278726	2.78726e-06
D10	22	R4 siSCR 5.5 GL	Atp1a2	27.2692	0.0947232						D10	22	R8 siSCR 5.5 GL	Atp1a2	27.6929	0.187218							R8 siSCR 5.5 GL	27.5605	1.81884	13.1684	1.90333		0.000331618	3.31618e-06
D11	23	R4 siAMPK 0 GL	Atp1a2	29.1626	0.117						D11	23	R8 siAMPK 0 GL	Atp1a2	27.505	0.0233136							R8 siAMPK 0 GL	27.4885	1.81884	13.0221	1.90333		0.000315101	3.15101e-06
D12	24	R4 siAMPK 5.5 GL	Atp1a2	27.6825	0.0418609						D12	24	R8 siAMPK 5.5 GL	Atp1a2	26.8419	0.021706							R8 siAMPK 5.5 GL	26.8573	1.81884	13.2391	1.90333		0.000528576	5.28576e-06
Atp1b1																													Gene expression	18S 1:100			Extracted results Atp1b1
Well	Sample	Sample name	Assay	CT	ST DEV	Average Ct	CV (%)	Warning	Efficency		Well	Sample	Sample name	Assay	CT	ST DEV	Average Ct	CV (%)	Warning	Efficency			Sample name	Atp1b1 CT	Atp1b1 EFF	18SrRNA CT	18SrRNA EFF		Atp1b1/18SrRNA	Calculated dilution				Control 0 GL	Control 5.5 GL	siSCR 0 GL	siSCR 5.5 GL	siAMPK 0 GL	siAMPK 5.5 GL
A1	1	R1 Control 0 GL	Atp1b1	25.1143	0.195947	25.2529	0.775939		1.84432		A1	1	R5 Control 0 GL	Atp1b1	25.9453	0.118193	26.0289	0.454085		1.84723			R1 Control 0 GL	25.2529	1.84432	14.6014	1.88225		0.00198405	1.98405e-05			R1	1.98405e-05	4.46675e-05	2.10865e-05	5.9316e-05	2.97109e-05	5.1283e-05
A2	2	R1 Control 5.5 GL	Atp1b1	22.5869	0.155884	22.4767	0.693536		1.84432		A2	2	R5 Control 5.5 GL	Atp1b1	23.4419	0.0551186	23.4029	0.23552		1.84723			R1 Control 5.5 GL	22.4767	1.84432	13.1976	1.88225		0.00446675	4.46675e-05			R2	1.1937e-05	7.86179e-05	2.56327e-05	6.29261e-05	5.57983e-05	0.000116509
A3	3	R1 siSCR 0 GL	Atp1b1	24.6209	0.036926	24.5948	0.150138		1.84432		A3	3	R5 siSCR 0 GL	Atp1b1	25.495	0.0197787	25.481	0.0776212		1.84723			R1 siSCR 0 GL	24.5948	1.84432	14.0607	1.88225		0.00210865	2.10865e-05			R3	1.35173e-05	7.11766e-05	2.01659e-05	7.69387e-05	2.87096e-05	6.15534e-05
A4	4	R1 siSCR 5.5 GL	Atp1b1	22.7863	0.00168587	22.7875	0.00739825		1.84432		A4	4	R5 siSCR 5.5 GL	Atp1b1	23.5843	0.0775569	23.5294	0.329617		1.84723			R1 siSCR 5.5 GL	22.7875	1.84432	13.9469	1.88225		0.0059316	5.9316e-05			R4	1.06473e-05	6.21131e-05	1.85165e-05	6.39799e-05	4.13771e-05	9.35994e-05
A5	5	R1 siAMPK 0 GL	Atp1b1	23.9345	0.0221915	23.9502	0.0926568		1.84432		A5	5	R5 siAMPK 0 GL	Atp1b1	24.724	0.139634	24.6252	0.567035		1.84723			R1 siAMPK 0 GL	23.9502	1.84432	13.979	1.88225		0.00297109	2.97109e-05			R5	7.83312e-06	2.82564e-05	8.06648e-06	2.62203e-05	1.23145e-05	4.27754e-05
A6	6	R1 siAMPK 5.5 GL	Atp1b1	22.5574	0.0312682	22.5353	0.138752		1.84432		A6	6	R5 siAMPK 5.5 GL	Atp1b1	22.7505	0.00592214	22.7546	0.0260261		1.84723			R1 siAMPK 5.5 GL	22.5353	1.84432	13.4727	1.88225		0.0051283	5.1283e-05			R6	5.22906e-06	2.42442e-05	7.24465e-06	2.38561e-05	1.21484e-05	4.34589e-05
A7	7	R2 Control 0 GL	Atp1b1	25.1285	0.0158337	25.1397	0.0629829		1.84432		A7	7	R6 Control 0 GL	Atp1b1	26.067	0.0508891	26.103	0.194955		1.84723			R2 Control 0 GL	25.1397	1.84432	13.6885	1.88225		0.0011937	1.1937e-05			R7	5.08278e-06	2.22722e-05	7.07043e-06	2.56288e-05	1.47204e-05	4.08157e-05
A8	8	R2 Control 5.5 GL	Atp1b1	22.5156	0.070452	22.5654	0.312212		1.84432		A8	8	R6 Control 5.5 GL	Atp1b1	23.4015	0.0515743	23.438	0.220045		1.84723			R2 Control 5.5 GL	22.5654	1.84432	14.1774	1.88225		0.00786179	7.86179e-05			R8	4.63587e-06	2.46839e-05	5.95803e-06	2.53301e-05	1.14866e-05	4.1069e-05
A9	9	R2 siSCR 0 GL	Atp1b1	24.6019	0.0427861	24.5716	0.174128		1.84432		A9	9	R6 siSCR 0 GL	Atp1b1	25.4821	0.103108	25.555	0.403476		1.84723			R2 siSCR 0 GL	24.5716	1.84432	14.347	1.88225		0.00256327	2.56327e-05
A10	10	R2 siSCR 5.5 GL	Atp1b1	22.7326	0.0348126	22.7573	0.152974		1.84432		A10	10	R6 siSCR 5.5 GL	Atp1b1	23.7947	0.153216	23.6864	0.646854		1.84723			R2 siSCR 5.5 GL	22.7573	1.84432	14.011	1.88225		0.00629261	6.29261e-05
A11	11	R2 siAMPK 0 GL	Atp1b1	23.6159	0.242187	23.7872	1.01814		1.84432		A11	11	R6 siAMPK 0 GL	Atp1b1	24.612	0.0453109	24.6441	0.183861		1.84723			R2 siAMPK 0 GL	23.7872	1.84432	14.8177	1.88225		0.00557983	5.57983e-05								2.13504e-05	Average 0 GL for first independent experiment
A12	12	R2 siAMPK 5.5 GL	Atp1b1	22.2782	0.0613307	22.2349	0.275831		1.84432		A12	12	R6 siAMPK 5.5 GL	Atp1b1	22.5019	0.00168587	22.5007	0.00749254		1.84723			R2 siAMPK 5.5 GL	22.2349	1.84432	14.4794	1.88225		0.0116509	0.000116509								7.0849e-06	Average 0 GL for second independent experiment
B1	1	R1 Control 0 GL	Atp1b1	25.3914	0.195947						B1	1	R5 Control 0 GL	Atp1b1	26.1125	0.118193							R3 Control 0 GL	25.4634	1.84432	14.1983	1.88225		0.00135173	1.35173e-05
B2	2	R1 Control 5.5 GL	Atp1b1	22.3665	0.155884						B2	2	R5 Control 5.5 GL	Atp1b1	23.364	0.0551186							R3 Control 5.5 GL	22.5105	1.84432	13.967	1.88225		0.00711766	7.11766e-05
B3	3	R1 siSCR 0 GL	Atp1b1	24.5687	0.036926						B3	3	R5 siSCR 0 GL	Atp1b1	25.467	0.0197787							R3 siSCR 0 GL	24.831	1.84432	14.2188	1.88225		0.00201659	2.01659e-05			PRESENTED RESULTS
B4	4	R1 siSCR 5.5 GL	Atp1b1	22.7887	0.00168587						B4	4	R5 siSCR 5.5 GL	Atp1b1	23.4746	0.0775569							R3 siSCR 5.5 GL	23.0244	1.84432	14.5875	1.88225		0.00769387	7.69387e-05			NORMALISED RESULTS TO AVERAGE 0 GL
B5	5	R1 siAMPK 0 GL	Atp1b1	23.9659	0.0221915						B5	5	R5 siAMPK 0 GL	Atp1b1	24.5265	0.139634							R3 siAMPK 0 GL	23.8589	1.84432	13.8365	1.88225		0.00287096	2.87096e-05			Atp1b1	Control 0 GL	Control 5.5 GL	siSCR 0 GL	siSCR 5.5 GL	siAMPK 0 GL	siAMPK 5.5 GL
B6	6	R1 siAMPK 5.5 GL	Atp1b1	22.5132	0.0312682						B6	6	R5 siAMPK 5.5 GL	Atp1b1	22.7588	0.00592214							R3 siAMPK 5.5 GL	22.3117	1.84432	13.545	1.88225		0.00615534	6.15534e-05			R1			0.98764	2.77821	1.39159	2.40197
B7	7	R2 Control 0 GL	Atp1b1	25.1509	0.0158337						B7	7	R6 Control 0 GL	Atp1b1	26.139	0.0508891							R4 Control 0 GL	25.5283	1.84432	13.8838	1.88225		0.00106473	1.06473e-05			R2			1.20057	2.9473	2.61345	5.45699
B8	8	R2 Control 5.5 GL	Atp1b1	22.6153	0.070452						B8	8	R6 Control 5.5 GL	Atp1b1	23.4745	0.0515743							R4 Control 5.5 GL	22.7508	1.84432	13.9842	1.88225		0.00621131	6.21131e-05			R3			0.944521	3.60362	1.34469	2.88301
B9	9	R2 siSCR 0 GL	Atp1b1	24.5414	0.0427861						B9	9	R6 siSCR 0 GL	Atp1b1	25.6279	0.103108							R4 siSCR 0 GL	25.1196	1.84432	14.3631	1.88225		0.00185165	1.85165e-05			R4			0.867267	2.99666	1.938	4.38396
B10	10	R2 siSCR 5.5 GL	Atp1b1	22.7819	0.0348126						B10	10	R6 siSCR 5.5 GL	Atp1b1	23.578	0.153216							R4 siSCR 5.5 GL	22.998	1.84432	14.2702	1.88225		0.00639799	6.39799e-05			R5			1.13855	3.70087	1.73813	6.03755
B11	11	R2 siAMPK 0 GL	Atp1b1	23.9584	0.242187						B11	11	R6 siAMPK 0 GL	Atp1b1	24.6761	0.0453109							R4 siAMPK 0 GL	24.0159	1.84432	14.5663	1.88225		0.00413771	4.13771e-05			R6			1.02255	3.36718	1.71469	6.13402
B12	12	R2 siAMPK 5.5 GL	Atp1b1	22.1915	0.0613307						B12	12	R6 siAMPK 5.5 GL	Atp1b1	22.4995	0.00168587							R4 siAMPK 5.5 GL	22.4066	1.84432	14.2995	1.88225		0.00935994	9.35994e-05			R7			0.997958	3.61738	2.07772	5.76094
C1	13	R3 Control 0 GL	Atp1b1	25.4748	0.0161898	25.4634	0.0635807		1.84432		C1	13	R7 Control 0 GL	Atp1b1	26.05	0.0684114	26.0984	0.262129		1.84723			R5 Control 0 GL	26.0289	1.84723	13.7066	1.90333		0.000783312	7.83312e-06			R8			0.840948	3.57522	1.62128	5.7967
C2	14	R3 Control 5.5 GL	Atp1b1	22.4818	0.04067	22.5105	0.180671		1.84432		C2	14	R7 Control 5.5 GL	Atp1b1	23.4149	0.0151027	23.4042	0.0645299		1.84723			R5 Control 5.5 GL	23.4029	1.84723	13.1961	1.90333		0.00282564	2.82564e-05
C3	15	R3 siSCR 0 GL	Atp1b1	24.8322	0.00171555	24.831	0.00690889		1.84432		C3	15	R7 siSCR 0 GL	Atp1b1	25.5461	0.034052	25.5221	0.133422		1.84723			R5 siSCR 0 GL	25.481	1.84723	13.2298	1.90333		0.000806648	8.06648e-06
C4	16	R3 siSCR 5.5 GL	Atp1b1	23.0637	0.0555381	23.0244	0.241214		1.84432		C4	16	R7 siSCR 5.5 GL	Atp1b1	23.4252	0.0708566	23.3751	0.303129		1.84723			R5 siSCR 5.5 GL	23.5294	1.84723	13.2005	1.90333		0.00262203	2.62203e-05
C5	17	R3 siAMPK 0 GL	Atp1b1	23.9118	0.0748326	23.8589	0.313646		1.84432		C5	17	R7 siAMPK 0 GL	Atp1b1	24.7107	0.0185244	24.6976	0.0750047		1.84723			R5 siAMPK 0 GL	24.6252	1.84723	13.0711	1.90333		0.00123145	1.23145e-05
C6	18	R3 siAMPK 5.5 GL	Atp1b1	22.315	0.00463413	22.3117	0.0207699		1.84432		C6	18	R7 siAMPK 5.5 GL	Atp1b1	22.8209	0.0281797	22.8409	0.123374		1.84723			R5 siAMPK 5.5 GL	22.7546	1.84723	13.2222	1.90333		0.00427754	4.27754e-05
C7	19	R4 Control 0 GL	Atp1b1	25.515	0.0188656	25.5283	0.0739007		1.84432		C7	19	R8 Control 0 GL	Atp1b1	26.3612	0.054942	26.3223	0.208727		1.84723			R6 Control 0 GL	26.103	1.84723	13.1493	1.90333		0.000522906	5.22906e-06
C8	20	R4 Control 5.5 GL	Atp1b1	22.7372	0.0193417	22.7508	0.0850153		1.84432		C8	20	R8 Control 5.5 GL	Atp1b1	23.5848	0.0733827	23.6367	0.310461		1.84723			R6 Control 5.5 GL	23.438	1.84723	12.9916	1.90333		0.00242442	2.42442e-05
C9	21	R4 siSCR 0 GL	Atp1b1	25.155	0.0501284	25.1196	0.199559		1.84432		C9	21	R8 siSCR 0 GL	Atp1b1	25.7332	0.00397731	25.736	0.0154543		1.84723			R6 siSCR 0 GL	25.555	1.84723	13.1334	1.90333		0.000724465	7.24465e-06
C10	22	R4 siSCR 5.5 GL	Atp1b1	23.0363	0.0541948	22.998	0.23565		1.84432		C10	22	R8 siSCR 5.5 GL	Atp1b1	23.4819	0.0991092	23.552	0.42081		1.84723			R6 siSCR 5.5 GL	23.6864	1.84723	13.2034	1.90333		0.00238561	2.38561e-05
C11	23	R4 siAMPK 0 GL	Atp1b1	24.0846	0.0971927	24.0159	0.404701		1.84432		C11	23	R8 siAMPK 0 GL	Atp1b1	24.6779	0.013162	24.6872	0.0533149		1.84723			R6 siAMPK 0 GL	24.6441	1.84723	13.068	1.90333		0.00121484	1.21484e-05
C12	24	R4 siAMPK 5.5 GL	Atp1b1	22.4324	0.0364594	22.4066	0.162717		1.84432		C12	24	R8 siAMPK 5.5 GL	Atp1b1	22.8576	0.0267366	22.8387	0.117067		1.84723			R6 siAMPK 5.5 GL	22.5007	1.84723	13.0047	1.90333		0.00434589	4.34589e-05
D1	13	R3 Control 0 GL	Atp1b1	25.4519	0.0161898						D1	13	R7 Control 0 GL	Atp1b1	26.1467	0.0684114							R7 Control 0 GL	26.0984	1.84723	13.1009	1.90333		0.000508278	5.08278e-06
D2	14	R3 Control 5.5 GL	Atp1b1	22.5393	0.04067						D2	14	R7 Control 5.5 GL	Atp1b1	23.3936	0.0151027							R7 Control 5.5 GL	23.4042	1.84723	12.8276	1.90333		0.00222722	2.22722e-05
D3	15	R3 siSCR 0 GL	Atp1b1	24.8298	0.00171555						D3	15	R7 siSCR 0 GL	Atp1b1	25.498	0.034052							R7 siSCR 0 GL	25.5221	1.84723	13.0642	1.90333		0.000707043	7.07043e-06
D4	16	R3 siSCR 5.5 GL	Atp1b1	22.9851	0.0555381						D4	16	R7 siSCR 5.5 GL	Atp1b1	23.325	0.0708566							R7 siSCR 5.5 GL	23.3751	1.84723	13.0179	1.90333		0.00256288	2.56288e-05
D5	17	R3 siAMPK 0 GL	Atp1b1	23.806	0.0748326						D5	17	R7 siAMPK 0 GL	Atp1b1	24.6845	0.0185244							R7 siAMPK 0 GL	24.6976	1.84723	13.4174	1.90333		0.00147204	1.47204e-05
D6	18	R3 siAMPK 5.5 GL	Atp1b1	22.3085	0.00463413						D6	18	R7 siAMPK 5.5 GL	Atp1b1	22.8608	0.0281797							R7 siAMPK 5.5 GL	22.8409	1.84723	13.2316	1.90333		0.00408157	4.08157e-05
D7	19	R4 Control 0 GL	Atp1b1	25.5416	0.0188656						D7	19	R8 Control 0 GL	Atp1b1	26.2835	0.054942							R8 Control 0 GL	26.3223	1.84723	13.1714	1.90333		0.000463587	4.63587e-06
D8	20	R4 Control 5.5 GL	Atp1b1	22.7645	0.0193417						D8	20	R8 Control 5.5 GL	Atp1b1	23.6886	0.0733827							R8 Control 5.5 GL	23.6367	1.84723	13.209	1.90333		0.00246839	2.46839e-05
D9	21	R4 siSCR 0 GL	Atp1b1	25.0841	0.0501284						D9	21	R8 siSCR 0 GL	Atp1b1	25.7388	0.00397731							R8 siSCR 0 GL	25.736	1.84723	13.0022	1.90333		0.000595803	5.95803e-06
D10	22	R4 siSCR 5.5 GL	Atp1b1	22.9596	0.0541948						D10	22	R8 siSCR 5.5 GL	Atp1b1	23.6221	0.0991092							R8 siSCR 5.5 GL	23.552	1.84723	13.1684	1.90333		0.00253301	2.53301e-05
D11	23	R4 siAMPK 0 GL	Atp1b1	23.9472	0.0971927						D11	23	R8 siAMPK 0 GL	Atp1b1	24.6965	0.013162							R8 siAMPK 0 GL	24.6872	1.84723	13.0221	1.90333		0.00114866	1.14866e-05
D12	24	R4 siAMPK 5.5 GL	Atp1b1	22.3808	0.0364594						D12	24	R8 siAMPK 5.5 GL	Atp1b1	22.8198	0.0267366							R8 siAMPK 5.5 GL	22.8387	1.84723	13.2391	1.90333		0.0041069	4.1069e-05
Fxyd1																													Gene expression	18S 1:100			Extracted results Fxyd1
Well	Sample	Sample name	Assay	CT	ST DEV	Average Ct	CV (%)	Warning	Efficency		Well	Sample	Sample name	Assay	CT	ST DEV	Average Ct	CV (%)	Warning	Efficency			Sample name	Fxyd1 CT	Fxyd1 EFF	18SrRNA CT	18SrRNA EFF		Fxyd1/18SrRNA	Calculated dilution				Control 0 GL	Control 5.5 GL	siSCR 0 GL	siSCR 5.5 GL	siAMPK 0 GL	siAMPK 5.5 GL
A1	1	R1 Control 0 GL	Fxyd1	21.8195	0.00871799	21.8256	0.0399438		1.84355		A1	1	R5 Control 0 GL	Fxyd1	22.0144	0.109522	22.0919	0.495759		1.88418			R1 Control 0 GL	21.8256	1.84355	14.6014	1.88225		0.0163144	0.000163144			R1	0.000163	0.000166	9.12e-05	0.00016	6.28e-05	7.94e-05
A2	2	R1 Control 5.5 GL	Fxyd1	20.4309	0.120919	20.3454	0.59433		1.84355		A2	2	R5 Control 5.5 GL	Fxyd1	20.7504	0.148229	20.6456	0.717969		1.88418			R1 Control 5.5 GL	20.3454	1.84355	13.1976	1.88225		0.0166045	0.000166045			R2	9.22e-05	0.000285	0.000107	0.000161	0.000126	0.000186
A3	3	R1 siSCR 0 GL	Fxyd1	22.213	0.00514798	22.2167	0.0231717		1.84355		A3	3	R5 siSCR 0 GL	Fxyd1	22.0618	0.0375936	22.0352	0.170607		1.88418			R1 siSCR 0 GL	22.2167	1.84355	14.0607	1.88225		0.00912405	9.12405e-05			R3	0.000109	0.000287	9.69e-05	0.000231	6.58e-05	9.82e-05
A4	4	R1 siSCR 5.5 GL	Fxyd1	21.1908	0.0208091	21.1761	0.0982669		1.84355		A4	4	R5 siSCR 5.5 GL	Fxyd1	20.853	0.0284157	20.8731	0.136136		1.88418			R1 siSCR 5.5 GL	21.1761	1.84355	13.9469	1.88225		0.0160452	0.000160452			R4	8.61e-05	0.000245	8.84e-05	0.000178	9.3e-05	0.00015
A5	5	R1 siAMPK 0 GL	Fxyd1	22.6901	0.0749283	22.7431	0.329455		1.84355		A5	5	R5 siAMPK 0 GL	Fxyd1	21.9777	0.00357405	21.9752	0.0162641		1.88418			R1 siAMPK 0 GL	22.7431	1.84355	13.979	1.88225		0.00627907	6.27907e-05			R5	5.6649e-05	0.000101956	4.32023e-05	8.85222e-05	4.05203e-05	8.54882e-05
A6	6	R1 siAMPK 5.5 GL	Fxyd1	21.8754	0.0553978	21.8363	0.253696		1.84355		A6	6	R5 siAMPK 5.5 GL	Fxyd1	20.9686	0.0260919	20.9502	0.124543		1.88418			R1 siAMPK 5.5 GL	21.8363	1.84355	13.4727	1.88225		0.00793835	7.93835e-05			R6	3.74456e-05	8.87565e-05	3.85253e-05	8.91134e-05	4.29643e-05	6.91791e-05
A7	7	R2 Control 0 GL	Fxyd1	21.8252	0.0149517	21.8147	0.0685395		1.84355		A7	7	R6 Control 0 GL	Fxyd1	22.1817	0.00346076	22.1792	0.0156036		1.88418			R2 Control 0 GL	21.8147	1.84355	13.6885	1.88225		0.00922022	9.22022e-05			R7	3.44468e-05	8.01445e-05	3.88853e-05	8.14772e-05	4.99574e-05	7.69182e-05
A8	8	R2 Control 5.5 GL	Fxyd1	20.5272	0.0708445	20.4771	0.345969		1.84355		A8	8	R6 Control 5.5 GL	Fxyd1	20.6397	0.0239853	20.6567	0.116114		1.88418			R2 Control 5.5 GL	20.4771	1.84355	14.1774	1.88225		0.0284676	0.000284676			R8	3.4388e-05	0.00010327	3.40984e-05	8.05852e-05	4.12762e-05	8.45029e-05
A9	9	R2 siSCR 0 GL	Fxyd1	22.28	0.0470763	22.2467	0.211611		1.84355		A9	9	R6 siSCR 0 GL	Fxyd1	22.127	0.0125227	22.1181	0.0566173		1.88418			R2 siSCR 0 GL	22.2467	1.84355	14.347	1.88225		0.0107363	0.000107363
A10	10	R2 siSCR 5.5 GL	Fxyd1	21.2544	0.0245639	21.2371	0.115665		1.84355		A10	10	R6 siSCR 5.5 GL	Fxyd1	20.8522	0.0186957	20.8655	0.0896011		1.88418			R2 siSCR 5.5 GL	21.2371	1.84355	14.011	1.88225		0.0160981	0.000160981
A11	11	R2 siAMPK 0 GL	Fxyd1	22.4362	0.0568544	22.4764	0.252952		1.84355		A11	11	R6 siAMPK 0 GL	Fxyd1	21.9262	0.0660552	21.8795	0.301904		1.88418			R2 siAMPK 0 GL	22.4764	1.84355	14.8177	1.88225		0.0125637	0.000125637								9.5875e-05	Average 0 GL for first independent experiment
A12	12	R2 siAMPK 5.5 GL	Fxyd1	21.5387	0.0770889	21.4841	0.358818		1.84355		A12	12	R6 siAMPK 5.5 GL	Fxyd1	21.1402	0.108704	21.0633	0.516081		1.88418			R2 siAMPK 5.5 GL	21.4841	1.84355	14.4794	1.88225		0.0186122	0.000186122								3.86778e-05	Average 0 GL for second independent experiment
B1	1	R1 Control 0 GL	Fxyd1	21.8318	0.00871799						B1	1	R5 Control 0 GL	Fxyd1	22.1693	0.109522							R3 Control 0 GL	22.0643	1.84355	14.1983	1.88225		0.0109258	0.000109258
B2	2	R1 Control 5.5 GL	Fxyd1	20.2599	0.120919						B2	2	R5 Control 5.5 GL	Fxyd1	20.5408	0.148229							R3 Control 5.5 GL	20.2437	1.84355	13.967	1.88225		0.0287464	0.000287464
B3	3	R1 siSCR 0 GL	Fxyd1	22.2203	0.00514798						B3	3	R5 siSCR 0 GL	Fxyd1	22.0086	0.0375936							R3 siSCR 0 GL	22.2812	1.84355	14.2188	1.88225		0.00969262	9.69262e-05			PRESENTED RESULTS
B4	4	R1 siSCR 5.5 GL	Fxyd1	21.1614	0.0208091						B4	4	R5 siSCR 5.5 GL	Fxyd1	20.8932	0.0284157							R3 siSCR 5.5 GL	21.2395	1.84355	14.5875	1.88225		0.0231447	0.000231447			NORMALISED RESULTS TO AVERAGE 0 GL
B5	5	R1 siAMPK 0 GL	Fxyd1	22.7961	0.0749283						B5	5	R5 siAMPK 0 GL	Fxyd1	21.9726	0.00357405							R3 siAMPK 0 GL	22.5198	1.84355	13.8365	1.88225		0.00657742	6.57742e-05			Fxyd1	Control 0 GL	Control 5.5 GL	siSCR 0 GL	siSCR 5.5 GL	siAMPK 0 GL	siAMPK 5.5 GL
B6	6	R1 siAMPK 5.5 GL	Fxyd1	21.7971	0.0553978						B6	6	R5 siAMPK 5.5 GL	Fxyd1	20.9317	0.0260919							R3 siAMPK 5.5 GL	21.5624	1.84355	13.545	1.88225		0.00982498	9.82498e-05			R1			0.951239	1.66884	0.65502	0.828162
B7	7	R2 Control 0 GL	Fxyd1	21.8041	0.0149517						B7	7	R6 Control 0 GL	Fxyd1	22.1768	0.00346076							R4 Control 0 GL	22.1284	1.84355	13.8838	1.88225		0.00861071	8.61071e-05			R2			1.11604	1.67927	1.31421	1.94003
B8	8	R2 Control 5.5 GL	Fxyd1	20.427	0.0708445						B8	8	R6 Control 5.5 GL	Fxyd1	20.6736	0.0239853							R4 Control 5.5 GL	20.5205	1.84355	13.9842	1.88225		0.0245349	0.000245349			R3			1.01069	2.40939	0.68631	1.02425
B9	9	R2 siSCR 0 GL	Fxyd1	22.2134	0.0470763						B9	9	R6 siSCR 0 GL	Fxyd1	22.1092	0.0125227							R4 siSCR 0 GL	22.5819	1.84355	14.3631	1.88225		0.00883571	8.83571e-05			R4			0.922034	1.85658	0.970013	1.56454
B10	10	R2 siSCR 5.5 GL	Fxyd1	21.2197	0.0245639						B10	10	R6 siSCR 5.5 GL	Fxyd1	20.8787	0.0186957							R4 siSCR 5.5 GL	21.3393	1.84355	14.2702	1.88225		0.0178159	0.000178159			R5			1.11698	2.28871	1.04764	2.21026
B11	11	R2 siAMPK 0 GL	Fxyd1	22.5166	0.0568544						B11	11	R6 siAMPK 0 GL	Fxyd1	21.8328	0.0660552							R4 siAMPK 0 GL	22.7083	1.84355	14.5663	1.88225		0.00929954	9.29954e-05			R6			0.996057	2.30399	1.11083	1.7886
B12	12	R2 siAMPK 5.5 GL	Fxyd1	21.4296	0.0770889						B12	12	R6 siAMPK 5.5 GL	Fxyd1	20.9865	0.108704							R4 siAMPK 5.5 GL	21.6481	1.84355	14.2995	1.88225		0.0150247	0.000150247			R7			1.00536	2.10656	1.29163	1.98869
C1	13	R3 Control 0 GL	Fxyd1	22.085	0.0293194	22.0643	0.132881		1.84355		C1	13	R7 Control 0 GL	Fxyd1	22.2771	0.0216979	22.2617	0.0974672		1.88418			R5 Control 0 GL	22.0919	1.88418	13.7066	1.90333		0.0056649	5.6649e-05			R8			0.881601	2.0835	1.06718	2.18479
C2	14	R3 Control 5.5 GL	Fxyd1	20.1939	0.0704709	20.2437	0.348113		1.84355		C2	14	R7 Control 5.5 GL	Fxyd1	20.5929	0.082361	20.6511	0.398821		1.88418			R5 Control 5.5 GL	20.6456	1.88418	13.1961	1.90333		0.0101956	0.000101956
C3	15	R3 siSCR 0 GL	Fxyd1	22.2752	0.00861819	22.2812	0.0386791		1.84355		C3	15	R7 siSCR 0 GL	Fxyd1	22.0464	0.0187941	22.0331	0.0852994		1.88418			R5 siSCR 0 GL	22.0352	1.88418	13.2298	1.90333		0.00432023	4.32023e-05
C4	16	R3 siSCR 5.5 GL	Fxyd1	21.2762	0.051871	21.2395	0.244219		1.84355		C4	16	R7 siSCR 5.5 GL	Fxyd1	20.8492	0.0434969	20.8185	0.208934		1.88418			R5 siSCR 5.5 GL	20.8731	1.88418	13.2005	1.90333		0.00885222	8.85222e-05
C5	17	R3 siAMPK 0 GL	Fxyd1	22.5866	0.094471	22.5198	0.419502		1.84355		C5	17	R7 siAMPK 0 GL	Fxyd1	21.9968	0.000369544	21.9965	0.00168001		1.88418			R5 siAMPK 0 GL	21.9752	1.88418	13.0711	1.90333		0.00405203	4.05203e-05
C6	18	R3 siAMPK 5.5 GL	Fxyd1	21.5534	0.0127331	21.5624	0.0590522		1.84355		C6	18	R7 siAMPK 5.5 GL	Fxyd1	21.1893	0.0889184	21.1264	0.420887		1.88418			R5 siAMPK 5.5 GL	20.9502	1.88418	13.2222	1.90333		0.00854882	8.54882e-05
C7	19	R4 Control 0 GL	Fxyd1	22.2061	0.10988	22.1284	0.496556		1.84355		C7	19	R8 Control 0 GL	Fxyd1	22.3685	0.0457802	22.3361	0.204961		1.88418			R6 Control 0 GL	22.1792	1.88418	13.1493	1.90333		0.00374456	3.74456e-05
C8	20	R4 Control 5.5 GL	Fxyd1	20.5811	0.0857004	20.5205	0.417634		1.84355		C8	20	R8 Control 5.5 GL	Fxyd1	20.6258	0.017846	20.6384	0.0864697		1.88418			R6 Control 5.5 GL	20.6567	1.88418	12.9916	1.90333		0.00887565	8.87565e-05
C9	21	R4 siSCR 0 GL	Fxyd1	22.6004	0.0261688	22.5819	0.115884		1.84355		C9	21	R8 siSCR 0 GL	Fxyd1	22.1406	0.0522823	22.1775	0.235745		1.88418			R6 siSCR 0 GL	22.1181	1.88418	13.1334	1.90333		0.00385253	3.85253e-05
C10	22	R4 siSCR 5.5 GL	Fxyd1	21.3662	0.0379929	21.3393	0.178041		1.84355		C10	22	R8 siSCR 5.5 GL	Fxyd1	20.968	0.0293126	20.9887	0.139659		1.88418			R6 siSCR 5.5 GL	20.8655	1.88418	13.2034	1.90333		0.00891134	8.91134e-05
C11	23	R4 siAMPK 0 GL	Fxyd1	22.7691	0.086047	22.7083	0.378924		1.84355		C11	23	R8 siAMPK 0 GL	Fxyd1	21.8859	0.0145174	21.8962	0.0663011		1.88418			R6 siAMPK 0 GL	21.8795	1.88418	13.068	1.90333		0.00429643	4.29643e-05
C12	24	R4 siAMPK 5.5 GL	Fxyd1	21.7185	0.0996109	21.6481	0.460137		1.84355		C12	24	R8 siAMPK 5.5 GL	Fxyd1	21.0183	0.0462901	20.9856	0.22058		1.88418			R6 siAMPK 5.5 GL	21.0633	1.88418	13.0047	1.90333		0.00691791	6.91791e-05
D1	13	R3 Control 0 GL	Fxyd1	22.0436	0.0293194						D1	13	R7 Control 0 GL	Fxyd1	22.2464	0.0216979							R7 Control 0 GL	22.2617	1.88418	13.1009	1.90333		0.00344468	3.44468e-05
D2	14	R3 Control 5.5 GL	Fxyd1	20.2935	0.0704709						D2	14	R7 Control 5.5 GL	Fxyd1	20.7094	0.082361							R7 Control 5.5 GL	20.6511	1.88418	12.8276	1.90333		0.00801445	8.01445e-05
D3	15	R3 siSCR 0 GL	Fxyd1	22.2873	0.00861819						D3	15	R7 siSCR 0 GL	Fxyd1	22.0198	0.0187941							R7 siSCR 0 GL	22.0331	1.88418	13.0642	1.90333		0.00388853	3.88853e-05
D4	16	R3 siSCR 5.5 GL	Fxyd1	21.2029	0.051871						D4	16	R7 siSCR 5.5 GL	Fxyd1	20.7877	0.0434969							R7 siSCR 5.5 GL	20.8185	1.88418	13.0179	1.90333		0.00814772	8.14772e-05
D5	17	R3 siAMPK 0 GL	Fxyd1	22.453	0.094471						D5	17	R7 siAMPK 0 GL	Fxyd1	21.9962	0.000369544							R7 siAMPK 0 GL	21.9965	1.88418	13.4174	1.90333		0.00499574	4.99574e-05
D6	18	R3 siAMPK 5.5 GL	Fxyd1	21.5714	0.0127331						D6	18	R7 siAMPK 5.5 GL	Fxyd1	21.0635	0.0889184							R7 siAMPK 5.5 GL	21.1264	1.88418	13.2316	1.90333		0.00769182	7.69182e-05
D7	19	R4 Control 0 GL	Fxyd1	22.0507	0.10988						D7	19	R8 Control 0 GL	Fxyd1	22.3037	0.0457802							R8 Control 0 GL	22.3361	1.88418	13.1714	1.90333		0.0034388	3.4388e-05
D8	20	R4 Control 5.5 GL	Fxyd1	20.4599	0.0857004						D8	20	R8 Control 5.5 GL	Fxyd1	20.6511	0.017846							R8 Control 5.5 GL	20.6384	1.88418	13.209	1.90333		0.010327	0.00010327
D9	21	R4 siSCR 0 GL	Fxyd1	22.5633	0.0261688						D9	21	R8 siSCR 0 GL	Fxyd1	22.2145	0.0522823							R8 siSCR 0 GL	22.1775	1.88418	13.0022	1.90333		0.00340984	3.40984e-05
D10	22	R4 siSCR 5.5 GL	Fxyd1	21.3125	0.0379929						D10	22	R8 siSCR 5.5 GL	Fxyd1	21.0094	0.0293126							R8 siSCR 5.5 GL	20.9887	1.88418	13.1684	1.90333		0.00805852	8.05852e-05
D11	23	R4 siAMPK 0 GL	Fxyd1	22.6474	0.086047						D11	23	R8 siAMPK 0 GL	Fxyd1	21.9064	0.0145174							R8 siAMPK 0 GL	21.8962	1.88418	13.0221	1.90333		0.00412762	4.12762e-05
D12	24	R4 siAMPK 5.5 GL	Fxyd1	21.5777	0.0996109						D12	24	R8 siAMPK 5.5 GL	Fxyd1	20.9529	0.0462901							R8 siAMPK 5.5 GL	20.9856	1.88418	13.2391	1.90333		0.00845029	8.45029e-05
Prkaa1																													Gene expression	18S 1:100			Extracted results Prkaa1									** Control results from Prkaa1/Prkaa2 are not shown in Figure 1 /excluded from the analysis)
Well	Sample	Sample name	Assay	CT	ST DEV	Average Ct	CV (%)	Warning	Efficency		Well	Sample	Sample name	Assay	CT	ST DEV	Average Ct	CV (%)	Warning	Efficency			Sample name	Prkaa1 CT	Prkaa1 EFF	18SrRNA CT	18SrRNA EFF		Prkaa1/18SrRNA	Calculated dilution				Control 0 GL	Control 5.5 GL	siSCR 0 GL	siSCR 5.5 GL	siAMPK 0 GL	siAMPK 5.5 GL
A1	1	R1 Control 0 GL	Prkaa1	21.8719	0.0363623	21.8462	0.166447		1.92776		A1	1	R5 Control 0 GL	Prkaa1	22.1397	0.0101206	22.1469	0.0456978		1.92299			R1 Control 0 GL	21.8462	1.92776	14.6014	1.88225		0.00607248	6.07248e-05			R1	6.07248e-05	1.94839e-05	3.29988e-05	2.54231e-05	3.28078e-06	2.26083e-06
A2	2	R1 Control 5.5 GL	Prkaa1	22.3574	0.186489	22.2255	0.839075		1.92776		A2	2	R5 Control 5.5 GL	Prkaa1	22.6651	0.0263954	22.6464	0.116554		1.92299			R1 Control 5.5 GL	22.2255	1.92776	13.1976	1.88225		0.00194839	1.94839e-05			R2	3.62071e-05	3.7537e-05	3.94919e-05	2.84243e-05	6.42814e-06	4.97215e-06
A3	3	R1 siSCR 0 GL	Prkaa1	22.3109	0.0798147	22.2545	0.358646		1.92776		A3	3	R5 siSCR 0 GL	Prkaa1	22.4068	0.0469563	22.44	0.209253		1.92299			R1 siSCR 0 GL	22.2545	1.92776	14.0607	1.88225		0.00329988	3.29988e-05			R3	4.10046e-05	3.60132e-05	3.22917e-05	3.87458e-05	3.66336e-06	2.69925e-06
A4	4	R1 siSCR 5.5 GL	Prkaa1	22.5214	0.029314	22.5421	0.130041		1.92776		A4	4	R5 siSCR 5.5 GL	Prkaa1	22.9183	0.0332212	22.8948	0.145104		1.92299			R1 siSCR 5.5 GL	22.5421	1.92776	13.9469	1.88225		0.00254231	2.54231e-05			R4	3.93243e-05	2.96433e-05	3.81335e-05	3.34885e-05	5.68461e-06	4.58115e-06
A5	5	R1 siAMPK 0 GL	Prkaa1	25.7822	0.126547	25.6927	0.492541		1.92776		A5	5	R5 siAMPK 0 GL	Prkaa1	25.6616	0.00431584	25.6585	0.0168203		1.92299			R1 siAMPK 0 GL	25.6927	1.92776	13.979	1.88225		0.000328078	3.28078e-06			R5	3.4832e-05	1.80895e-05	2.11581e-05	1.5422e-05	2.32874e-06	2.84849e-06
A6	6	R1 siAMPK 5.5 GL	Prkaa1	25.7907	0.0262834	25.7721	0.101984		1.92776		A6	6	R5 siAMPK 5.5 GL	Prkaa1	25.6088	0.155005	25.4992	0.607881		1.92299			R1 siAMPK 5.5 GL	25.7721	1.92776	13.4727	1.88225		0.000226083	2.26083e-06			R6	2.19488e-05	1.39296e-05	1.82021e-05	1.66847e-05	2.41417e-06	1.91489e-06
A7	7	R2 Control 0 GL	Prkaa1	21.8531	0.139611	21.7544	0.641757		1.92776		A7	7	R6 Control 0 GL	Prkaa1	22.2974	0.0102933	22.3047	0.0461485		1.92299			R2 Control 0 GL	21.7544	1.92776	13.6885	1.88225		0.00362071	3.62071e-05			R7	2.05548e-05	1.31832e-05	1.83582e-05	1.53126e-05	2.7222e-06	2.34719e-06
A8	8	R2 Control 5.5 GL	Prkaa1	22.2267	0.0793318	22.1706	0.357825		1.92776		A8	8	R6 Control 5.5 GL	Prkaa1	22.7851	0.0844016	22.8448	0.369457		1.92299			R2 Control 5.5 GL	22.1706	1.92776	14.1774	1.88225		0.0037537	3.7537e-05			R8	1.80389e-05	1.39655e-05	1.69645e-05	1.60679e-05	2.00542e-06	2.04994e-06
A9	9	R2 siSCR 0 GL	Prkaa1	22.2482	0.0119751	22.2567	0.0538046		1.92776		A9	9	R6 siSCR 0 GL	Prkaa1	22.5487	0.0375195	22.5752	0.166198		1.92299			R2 siSCR 0 GL	22.2567	1.92776	14.347	1.88225		0.00394919	3.94919e-05
A10	10	R2 siSCR 5.5 GL	Prkaa1	22.498	0.0905678	22.4339	0.403709		1.92776		A10	10	R6 siSCR 5.5 GL	Prkaa1	22.7376	0.0560573	22.7772	0.246112		1.92299			R2 siSCR 5.5 GL	22.4339	1.92776	14.011	1.88225		0.00284243	2.84243e-05
A11	11	R2 siAMPK 0 GL	Prkaa1	25.5557	0.112623	25.4761	0.442074		1.92776		A11	11	R6 siAMPK 0 GL	Prkaa1	25.6061	0.00815693	25.6004	0.0318626		1.92299			R2 siAMPK 0 GL	25.4761	1.92776	14.8177	1.88225		0.000642814	6.42814e-06								3.5729e-05	Average 0 GL for first independent experiment
A12	12	R2 siAMPK 5.5 GL	Prkaa1	25.7214	0.254459	25.5415	0.996259		1.92776		A12	12	R6 siAMPK 5.5 GL	Prkaa1	25.9041	0.0164528	25.8924	0.0635429		1.92299			R2 siAMPK 5.5 GL	25.5415	1.92776	14.4794	1.88225		0.000497215	4.97215e-06								1.86707e-05	Average 0 GL for second independent experiment
B1	1	R1 Control 0 GL	Prkaa1	21.8205	0.0363623						B1	1	R5 Control 0 GL	Prkaa1	22.154	0.0101206							R3 Control 0 GL	22.0561	1.92776	14.1983	1.88225		0.00410046	4.10046e-05
B2	2	R1 Control 5.5 GL	Prkaa1	22.0937	0.186489						B2	2	R5 Control 5.5 GL	Prkaa1	22.6278	0.0263954							R3 Control 5.5 GL	22.031	1.92776	13.967	1.88225		0.00360132	3.60132e-05
B3	3	R1 siSCR 0 GL	Prkaa1	22.198	0.0798147						B3	3	R5 siSCR 0 GL	Prkaa1	22.4732	0.0469563							R3 siSCR 0 GL	22.4397	1.92776	14.2188	1.88225		0.00322917	3.22917e-05			PRESENTED RESULTS
B4	4	R1 siSCR 5.5 GL	Prkaa1	22.5628	0.029314						B4	4	R5 siSCR 5.5 GL	Prkaa1	22.8713	0.0332212							R3 siSCR 5.5 GL	22.5174	1.92776	14.5875	1.88225		0.00387458	3.87458e-05			NORMALISED RESULTS TO AVERAGE 0 GL
B5	5	R1 siAMPK 0 GL	Prkaa1	25.6032	0.126547						B5	5	R5 siAMPK 0 GL	Prkaa1	25.6555	0.00431584							R3 siAMPK 0 GL	25.3873	1.92776	13.8365	1.88225		0.000366336	3.66336e-06			Prkaa1	Control 0 GL	Control 5.5 GL	siSCR 0 GL	siSCR 5.5 GL	siAMPK 0 GL	siAMPK 5.5 GL
B6	6	R1 siAMPK 5.5 GL	Prkaa1	25.7535	0.0262834						B6	6	R5 siAMPK 5.5 GL	Prkaa1	25.3896	0.155005							R3 siAMPK 5.5 GL	25.5717	1.92776	13.545	1.88225		0.000269925	2.69925e-06			R1			0.923587	0.711554	0.0918241	0.0632772
B7	7	R2 Control 0 GL	Prkaa1	21.6557	0.139611						B7	7	R6 Control 0 GL	Prkaa1	22.3119	0.0102933							R4 Control 0 GL	21.8168	1.92776	13.8838	1.88225		0.00393243	3.93243e-05			R2			1.10532	0.795553	0.179914	0.139163
B8	8	R2 Control 5.5 GL	Prkaa1	22.1145	0.0793318						B8	8	R6 Control 5.5 GL	Prkaa1	22.9045	0.0844016							R4 Control 5.5 GL	22.3441	1.92776	13.9842	1.88225		0.00296433	2.96433e-05			R3			0.903796	1.08444	0.102532	0.0755479
B9	9	R2 siSCR 0 GL	Prkaa1	22.2651	0.0119751						B9	9	R6 siSCR 0 GL	Prkaa1	22.6017	0.0375195							R4 siSCR 0 GL	22.3255	1.92776	14.3631	1.88225		0.00381335	3.81335e-05			R4			1.0673	0.937292	0.159104	0.128219
B10	10	R2 siSCR 5.5 GL	Prkaa1	22.3699	0.0905678						B10	10	R6 siSCR 5.5 GL	Prkaa1	22.8168	0.0560573							R4 siSCR 5.5 GL	22.4339	1.92776	14.2702	1.88225		0.00334885	3.34885e-05			R5			1.13322	0.825999	0.124727	0.152565
B11	11	R2 siAMPK 0 GL	Prkaa1	25.3965	0.112623						B11	11	R6 siAMPK 0 GL	Prkaa1	25.5946	0.00815693							R4 siAMPK 0 GL	25.4211	1.92776	14.5663	1.88225		0.000568461	5.68461e-06			R6			0.974901	0.893629	0.129302	0.102561
B12	12	R2 siAMPK 5.5 GL	Prkaa1	25.3615	0.254459						B12	12	R6 siAMPK 5.5 GL	Prkaa1	25.8808	0.0164528							R4 siAMPK 5.5 GL	25.4928	1.92776	14.2995	1.88225		0.000458115	4.58115e-06			R7			0.983261	0.82014	0.1458	0.125715
C1	13	R3 Control 0 GL	Prkaa1	22.1866	0.184552	22.0561	0.836739		1.92776		C1	13	R7 Control 0 GL	Prkaa1	22.3745	0.024371	22.3573	0.109007		1.92299			R5 Control 0 GL	22.1469	1.92299	13.7066	1.90333		0.0034832	3.4832e-05			R8			0.908615	0.860593	0.10741	0.109794
C2	14	R3 Control 5.5 GL	Prkaa1	22.0435	0.0177152	22.031	0.0804102		1.92776		C2	14	R7 Control 5.5 GL	Prkaa1	22.705	0.0885205	22.7676	0.388801		1.92299			R5 Control 5.5 GL	22.6464	1.92299	13.1961	1.90333		0.00180895	1.80895e-05
C3	15	R3 siSCR 0 GL	Prkaa1	22.3482	0.129472	22.4397	0.576978		1.92776		C3	15	R7 siSCR 0 GL	Prkaa1	22.5368	0.0605579	22.494	0.269218		1.92299			R5 siSCR 0 GL	22.44	1.92299	13.2298	1.90333		0.00211581	2.11581e-05
C4	16	R3 siSCR 5.5 GL	Prkaa1	22.5028	0.0206917	22.5174	0.0918922		1.92776		C4	16	R7 siSCR 5.5 GL	Prkaa1	22.6502	0.107037	22.7259	0.47099		1.92299			R5 siSCR 5.5 GL	22.8948	1.92299	13.2005	1.90333		0.0015422	1.5422e-05
C5	17	R3 siAMPK 0 GL	Prkaa1	25.3876	0.000499019	25.3873	0.00196562		1.92776		C5	17	R7 siAMPK 0 GL	Prkaa1	25.8141	0.0755325	25.7607	0.293209		1.92299			R5 siAMPK 0 GL	25.6585	1.92299	13.0711	1.90333		0.000232874	2.32874e-06
C6	18	R3 siAMPK 5.5 GL	Prkaa1	25.5332	0.0543998	25.5717	0.212734		1.92776		C6	18	R7 siAMPK 5.5 GL	Prkaa1	25.9101	0.149486	25.8044	0.579303		1.92299			R5 siAMPK 5.5 GL	25.4992	1.92299	13.2222	1.90333		0.000284849	2.84849e-06
C7	19	R4 Control 0 GL	Prkaa1	21.93	0.160095	21.8168	0.733814		1.92776		C7	19	R8 Control 0 GL	Prkaa1	22.6119	0.0204962	22.6264	0.0905852		1.92299			R6 Control 0 GL	22.3047	1.92299	13.1493	1.90333		0.00219488	2.19488e-05
C8	20	R4 Control 5.5 GL	Prkaa1	22.3766	0.0458679	22.3441	0.205279		1.92776		C8	20	R8 Control 5.5 GL	Prkaa1	22.967	0.124238	23.0548	0.538881		1.92299			R6 Control 5.5 GL	22.8448	1.92299	12.9916	1.90333		0.00139296	1.39296e-05
C9	21	R4 siSCR 0 GL	Prkaa1	22.3554	0.04231	22.3255	0.189514		1.92776		C9	21	R8 siSCR 0 GL	Prkaa1	22.6288	0.106152	22.5538	0.470662		1.92299			R6 siSCR 0 GL	22.5752	1.92299	13.1334	1.90333		0.00182021	1.82021e-05
C10	22	R4 siSCR 5.5 GL	Prkaa1	22.4773	0.0613105	22.4339	0.273294		1.92776		C10	22	R8 siSCR 5.5 GL	Prkaa1	22.8545	0.0765778	22.8004	0.335862		1.92299			R6 siSCR 5.5 GL	22.7772	1.92299	13.2034	1.90333		0.00166847	1.66847e-05
C11	23	R4 siAMPK 0 GL	Prkaa1	25.4373	0.0229225	25.4211	0.090171		1.92776		C11	23	R8 siAMPK 0 GL	Prkaa1	25.8618	0.0324457	25.8389	0.125569		1.92299			R6 siAMPK 0 GL	25.6004	1.92299	13.068	1.90333		0.000241417	2.41417e-06
C12	24	R4 siAMPK 5.5 GL	Prkaa1	25.5131	0.028645	25.4928	0.112365		1.92776		C12	24	R8 siAMPK 5.5 GL	Prkaa1	26.2164	0.279244	26.0189	1.07324		1.92299			R6 siAMPK 5.5 GL	25.8924	1.92299	13.0047	1.90333		0.000191489	1.91489e-06
D1	13	R3 Control 0 GL	Prkaa1	21.9256	0.184552						D1	13	R7 Control 0 GL	Prkaa1	22.3401	0.024371							R7 Control 0 GL	22.3573	1.92299	13.1009	1.90333		0.00205548	2.05548e-05
D2	14	R3 Control 5.5 GL	Prkaa1	22.0185	0.0177152						D2	14	R7 Control 5.5 GL	Prkaa1	22.8302	0.0885205							R7 Control 5.5 GL	22.7676	1.92299	12.8276	1.90333		0.00131832	1.31832e-05
D3	15	R3 siSCR 0 GL	Prkaa1	22.5313	0.129472						D3	15	R7 siSCR 0 GL	Prkaa1	22.4512	0.0605579							R7 siSCR 0 GL	22.494	1.92299	13.0642	1.90333		0.00183582	1.83582e-05
D4	16	R3 siSCR 5.5 GL	Prkaa1	22.532	0.0206917						D4	16	R7 siSCR 5.5 GL	Prkaa1	22.8016	0.107037							R7 siSCR 5.5 GL	22.7259	1.92299	13.0179	1.90333		0.00153126	1.53126e-05
D5	17	R3 siAMPK 0 GL	Prkaa1	25.3869	0.000499019						D5	17	R7 siAMPK 0 GL	Prkaa1	25.7073	0.0755325							R7 siAMPK 0 GL	25.7607	1.92299	13.4174	1.90333		0.00027222	2.7222e-06
D6	18	R3 siAMPK 5.5 GL	Prkaa1	25.6102	0.0543998						D6	18	R7 siAMPK 5.5 GL	Prkaa1	25.6987	0.149486							R7 siAMPK 5.5 GL	25.8044	1.92299	13.2316	1.90333		0.000234719	2.34719e-06
D7	19	R4 Control 0 GL	Prkaa1	21.7036	0.160095						D7	19	R8 Control 0 GL	Prkaa1	22.6409	0.0204962							R8 Control 0 GL	22.6264	1.92299	13.1714	1.90333		0.00180389	1.80389e-05
D8	20	R4 Control 5.5 GL	Prkaa1	22.3117	0.0458679						D8	20	R8 Control 5.5 GL	Prkaa1	23.1427	0.124238							R8 Control 5.5 GL	23.0548	1.92299	13.209	1.90333		0.00139655	1.39655e-05
D9	21	R4 siSCR 0 GL	Prkaa1	22.2956	0.04231						D9	21	R8 siSCR 0 GL	Prkaa1	22.4787	0.106152							R8 siSCR 0 GL	22.5538	1.92299	13.0022	1.90333		0.00169645	1.69645e-05
D10	22	R4 siSCR 5.5 GL	Prkaa1	22.3906	0.0613105						D10	22	R8 siSCR 5.5 GL	Prkaa1	22.7462	0.0765778							R8 siSCR 5.5 GL	22.8004	1.92299	13.1684	1.90333		0.00160679	1.60679e-05
D11	23	R4 siAMPK 0 GL	Prkaa1	25.4049	0.0229225						D11	23	R8 siAMPK 0 GL	Prkaa1	25.8159	0.0324457							R8 siAMPK 0 GL	25.8389	1.92299	13.0221	1.90333		0.000200542	2.00542e-06
D12	24	R4 siAMPK 5.5 GL	Prkaa1	25.4725	0.028645						D12	24	R8 siAMPK 5.5 GL	Prkaa1	25.8214	0.279244							R8 siAMPK 5.5 GL	26.0189	1.92299	13.2391	1.90333		0.000204994	2.04994e-06
Prkaa2																													Gene expression	18S 1:100			Extracted results Prkaa2
Well	Sample	Sample name	Assay	CT	ST DEV	Average Ct	CV (%)	Warning	Efficency		Well	Sample	Sample name	Assay	CT	ST DEV	Average Ct	CV (%)	Warning	Efficency			Sample name	Prkaa2 CT	Prkaa2 EFF	18SrRNA CT	18SrRNA EFF		Prkaa2/18SrRNA	Calculated dilution				Control 0 GL	Control 5.5 GL	siSCR 0 GL	siSCR 5.5 GL	siAMPK 0 GL	siAMPK 5.5 GL
A1	1	R1 Control 0 GL	Prkaa2	27.6037	0.199804	27.745	0.720146		1.83083		A1	1	R5 Control 0 GL	Prkaa2	28.5456	0.114414	28.4647	0.401951		1.85433			R1 Control 0 GL	27.745	1.83083	14.6014	1.88225		0.00052906	5.2906e-06			R1	5.2906e-06	4.0652e-05	4.5552e-06	4.827e-05	2.3899e-07	1.7701e-06
A2	2	R1 Control 5.5 GL	Prkaa2	23.024	0.167998	22.9052	0.733448		1.83083		A2	2	R5 Control 5.5 GL	Prkaa2	23.4666	0.0613887	23.4232	0.262086		1.85433			R1 Control 5.5 GL	22.9052	1.83083	13.1976	1.88225		0.00406523	4.06523e-05			R2	2.9493e-06	6.3462e-05	5.5811e-06	4.2732e-05	6.572e-07	3.5578e-06
A3	3	R1 siSCR 0 GL	Prkaa2	27.4593	0.0455928	27.427	0.166233		1.83083		A3	3	R5 siSCR 0 GL	Prkaa2	28.2023	0.0848426	28.1423	0.301477		1.85433			R1 siSCR 0 GL	27.427	1.83083	14.0607	1.88225		0.000455524	4.55524e-06			R3	3.431e-06	6.6262e-05	4.6832e-06	5.4243e-05	2.768e-07	2.0253e-06
A4	4	R1 siSCR 5.5 GL	Prkaa2	23.4434	0.0546398	23.4048	0.233456		1.83083		A4	4	R5 siSCR 5.5 GL	Prkaa2	23.3466	0.0734043	23.2947	0.315112		1.85433			R1 siSCR 5.5 GL	23.4048	1.83083	13.9469	1.88225		0.004827	4.827e-05			R4	2.1857e-06	6.908e-05	3.3538e-06	4.6373e-05	3.4153e-07	3.1992e-06
A5	5	R1 siAMPK 0 GL	Prkaa2	32.1644	0.0723415	32.2156	0.224555		1.83083		A5	5	R5 siAMPK 0 GL	Prkaa2	31.5394	0.102962	31.6122	0.325704		1.85433			R1 siAMPK 0 GL	32.2156	1.83083	13.979	1.88225		2.38989e-05	2.38989e-07			R5	1.57501e-06	2.55075e-05	1.41408e-06	2.76924e-05	1.49803e-07	2.68206e-06
A6	6	R1 siAMPK 5.5 GL	Prkaa2	28.409	0.0481041	28.375	0.16953		1.83083		A6	6	R5 siAMPK 5.5 GL	Prkaa2	27.157	0.0837529	27.0978	0.309076		1.85433			R1 siAMPK 5.5 GL	28.375	1.83083	13.4727	1.88225		0.000177015	1.77015e-06			R6	1.16824e-06	2.56366e-05	1.32531e-06	2.76026e-05	1.67396e-07	2.27719e-06
A7	7	R2 Control 0 GL	Prkaa2	27.7936	0.0523592	27.7566	0.188637		1.83083		A7	7	R6 Control 0 GL	Prkaa2	28.4708	0.145873	28.3677	0.514221		1.85433			R2 Control 0 GL	27.7566	1.83083	13.6885	1.88225		0.00029493	2.9493e-06			R7	1.06833e-06	2.43666e-05	1.33848e-06	2.4431e-05	1.57868e-07	2.33181e-06
A8	8	R2 Control 5.5 GL	Prkaa2	23.1401	0.0753613	23.1934	0.324925		1.83083		A8	8	R6 Control 5.5 GL	Prkaa2	23.1464	0.0784174	23.2019	0.337979		1.85433			R2 Control 5.5 GL	23.1934	1.83083	14.1774	1.88225		0.00634621	6.34621e-05			R8	1.07443e-06	3.24872e-05	1.12394e-06	2.64418e-05	1.44667e-07	2.63254e-06
A9	9	R2 siSCR 0 GL	Prkaa2	27.4343	0.0618365	27.3906	0.225758		1.83083		A9	9	R6 siSCR 0 GL	Prkaa2	28.106	0.0576083	28.1468	0.204671		1.85433			R2 siSCR 0 GL	27.3906	1.83083	14.347	1.88225		0.000558113	5.58113e-06
A10	10	R2 siSCR 5.5 GL	Prkaa2	23.6836	0.0144958	23.6734	0.0612325		1.83083		A10	10	R6 siSCR 5.5 GL	Prkaa2	23.3335	0.0432487	23.3029	0.185594		1.85433			R2 siSCR 5.5 GL	23.6734	1.83083	14.011	1.88225		0.00427315	4.27315e-05
A11	11	R2 siAMPK 0 GL	Prkaa2	31.544	0.175386	31.42	0.5582		1.83083		A11	11	R6 siAMPK 0 GL	Prkaa2	31.5098	0.114035	31.4292	0.362833		1.85433			R2 siAMPK 0 GL	31.42	1.83083	14.8177	1.88225		6.57204e-05	6.57204e-07								4.54332e-06	Average 0 GL for first independent experiment
A12	12	R2 siAMPK 5.5 GL	Prkaa2	28.2524	0.0299128	28.2736	0.105798		1.83083		A12	12	R6 siAMPK 5.5 GL	Prkaa2	27.1434	0.0102609	27.1361	0.0378127		1.85433			R2 siAMPK 5.5 GL	28.2736	1.83083	14.4794	1.88225		0.00035578	3.5578e-06								1.30045e-06	Average 0 GL for second independent experiment
B1	1	R1 Control 0 GL	Prkaa2	27.8863	0.199804						B1	1	R5 Control 0 GL	Prkaa2	28.3838	0.114414							R3 Control 0 GL	28.0396	1.83083	14.1983	1.88225		0.000343097	3.43097e-06
B2	2	R1 Control 5.5 GL	Prkaa2	22.7864	0.167998						B2	2	R5 Control 5.5 GL	Prkaa2	23.3798	0.0613887							R3 Control 5.5 GL	22.902	1.83083	13.967	1.88225		0.00662622	6.62622e-05
B3	3	R1 siSCR 0 GL	Prkaa2	27.3948	0.0455928						B3	3	R5 siSCR 0 GL	Prkaa2	28.0823	0.0848426							R3 siSCR 0 GL	27.5465	1.83083	14.2188	1.88225		0.000468319	4.68319e-06			PRESENTED RESULTS
B4	4	R1 siSCR 5.5 GL	Prkaa2	23.3661	0.0546398						B4	4	R5 siSCR 5.5 GL	Prkaa2	23.2428	0.0734043							R3 siSCR 5.5 GL	23.8818	1.83083	14.5875	1.88225		0.00542434	5.42434e-05			NORMALISED RESULTS TO AVERAGE 0 GL
B5	5	R1 siAMPK 0 GL	Prkaa2	32.2667	0.0723415						B5	5	R5 siAMPK 0 GL	Prkaa2	31.685	0.102962							R3 siAMPK 0 GL	31.8236	1.83083	13.8365	1.88225		2.76795e-05	2.76795e-07			Prkaa2	Control 0 GL	Control 5.5 GL	siSCR 0 GL	siSCR 5.5 GL	siAMPK 0 GL	siAMPK 5.5 GL
B6	6	R1 siAMPK 5.5 GL	Prkaa2	28.341	0.0481041						B6	6	R5 siAMPK 5.5 GL	Prkaa2	27.0386	0.0837529							R3 siAMPK 5.5 GL	28.228	1.83083	13.545	1.88225		0.000202526	2.02526e-06			R1			1.00261	10.6244	0.0526024	0.389605
B7	7	R2 Control 0 GL	Prkaa2	27.7196	0.0523592						B7	7	R6 Control 0 GL	Prkaa2	28.2646	0.145873							R4 Control 0 GL	28.4562	1.83083	13.8838	1.88225		0.000218571	2.18571e-06			R2			1.22842	9.40545	0.144652	0.783083
B8	8	R2 Control 5.5 GL	Prkaa2	23.2467	0.0753613						B8	8	R6 Control 5.5 GL	Prkaa2	23.2573	0.0784174							R4 Control 5.5 GL	22.8512	1.83083	13.9842	1.88225		0.00690797	6.90797e-05			R3			1.03079	11.9391	0.0609245	0.445775
B9	9	R2 siSCR 0 GL	Prkaa2	27.3469	0.0618365						B9	9	R6 siSCR 0 GL	Prkaa2	28.1875	0.0576083							R4 siSCR 0 GL	28.2496	1.83083	14.3631	1.88225		0.000335376	3.35376e-06			R4			0.738182	10.2068	0.0751718	0.704154
B10	10	R2 siSCR 5.5 GL	Prkaa2	23.6631	0.0144958						B10	10	R6 siSCR 5.5 GL	Prkaa2	23.2723	0.0432487							R4 siSCR 5.5 GL	23.8093	1.83083	14.2702	1.88225		0.00463725	4.63725e-05			R5			1.08738	21.2944	0.115193	2.06241
B11	11	R2 siAMPK 0 GL	Prkaa2	31.2959	0.175386						B11	11	R6 siAMPK 0 GL	Prkaa2	31.3485	0.114035							R4 siAMPK 0 GL	32.2394	1.83083	14.5663	1.88225		3.41532e-05	3.41532e-07			R6			1.01911	21.2254	0.128721	1.75108
B12	12	R2 siAMPK 5.5 GL	Prkaa2	28.2947	0.0299128						B12	12	R6 siAMPK 5.5 GL	Prkaa2	27.1289	0.0102609							R4 siAMPK 5.5 GL	28.261	1.83083	14.2995	1.88225		0.000319923	3.19923e-06			R7			1.02924	18.7865	0.121395	1.79308
C1	13	R3 Control 0 GL	Prkaa2	28.0259	0.0193147	28.0396	0.0688838		1.83083		C1	13	R7 Control 0 GL	Prkaa2	28.504	0.0595599	28.4619	0.209262		1.85433			R5 Control 0 GL	28.4647	1.85433	13.7066	1.90333		0.000157501	1.57501e-06			R8			0.864268	20.3328	0.111244	2.02433
C2	14	R3 Control 5.5 GL	Prkaa2	22.8788	0.0327505	22.902	0.143003		1.83083		C2	14	R7 Control 5.5 GL	Prkaa2	23.144	0.0435846	23.1132	0.18857		1.85433			R5 Control 5.5 GL	23.4232	1.85433	13.1961	1.90333		0.00255075	2.55075e-05
C3	15	R3 siSCR 0 GL	Prkaa2	27.6063	0.0845392	27.5465	0.306896		1.83083		C3	15	R7 siSCR 0 GL	Prkaa2	28.2438	0.261866	28.0586	0.933282		1.85433			R5 siSCR 0 GL	28.1423	1.85433	13.2298	1.90333		0.000141408	1.41408e-06
C4	16	R3 siSCR 5.5 GL	Prkaa2	23.8725	0.0131647	23.8818	0.0551242		1.83083		C4	16	R7 siSCR 5.5 GL	Prkaa2	23.3396	0.0456643	23.3073	0.195923		1.85433			R5 siSCR 5.5 GL	23.2947	1.85433	13.2005	1.90333		0.00276924	2.76924e-05
C5	17	R3 siAMPK 0 GL	Prkaa2	31.722	0.143627	31.8236	0.451322		1.83083		C5	17	R7 siAMPK 0 GL	Prkaa2	32.0162	0.180955	31.8883	0.567466		1.85433			R5 siAMPK 0 GL	31.6122	1.85433	13.0711	1.90333		1.49803e-05	1.49803e-07
C6	18	R3 siAMPK 5.5 GL	Prkaa2	28.1712	0.0803326	28.228	0.284585		1.83083		C6	18	R7 siAMPK 5.5 GL	Prkaa2	27.341	0.00971738	27.3342	0.0355503		1.85433			R5 siAMPK 5.5 GL	27.0978	1.85433	13.2222	1.90333		0.000268206	2.68206e-06
C7	19	R4 Control 0 GL	Prkaa2	28.7141	0.364656	28.4562	1.28146		1.83083		C7	19	R8 Control 0 GL	Prkaa2	28.5418	0.0219609	28.5263	0.0769847		1.85433			R6 Control 0 GL	28.3677	1.85433	13.1493	1.90333		0.000116824	1.16824e-06
C8	20	R4 Control 5.5 GL	Prkaa2	22.8499	0.0017142	22.8512	0.00750157		1.83083		C8	20	R8 Control 5.5 GL	Prkaa2	23.076	0.0438894	23.0449	0.190451		1.85433			R6 Control 5.5 GL	23.2019	1.85433	12.9916	1.90333		0.00256366	2.56366e-05
C9	21	R4 siSCR 0 GL	Prkaa2	28.2501	0.000733692	28.2496	0.00259718		1.83083		C9	21	R8 siSCR 0 GL	Prkaa2	28.3557	0.11144	28.2769	0.394103		1.85433			R6 siSCR 0 GL	28.1468	1.85433	13.1334	1.90333		0.000132531	1.32531e-06
C10	22	R4 siSCR 5.5 GL	Prkaa2	23.7853	0.0338456	23.8093	0.142153		1.83083		C10	22	R8 siSCR 5.5 GL	Prkaa2	23.3438	0.0110297	23.336	0.0472645		1.85433			R6 siSCR 5.5 GL	23.3029	1.85433	13.2034	1.90333		0.00276026	2.76026e-05
C11	23	R4 siAMPK 0 GL	Prkaa2	32.3735	0.189659	32.2394	0.588285		1.83083		C11	23	R8 siAMPK 0 GL	Prkaa2	31.4868	0.185042	31.6176	0.585248		1.85433			R6 siAMPK 0 GL	31.4292	1.85433	13.068	1.90333		1.67396e-05	1.67396e-07
C12	24	R4 siAMPK 5.5 GL	Prkaa2	28.3793	0.167339	28.261	0.592118		1.83083		C12	24	R8 siAMPK 5.5 GL	Prkaa2	27.1571	0.0162383	27.1456	0.0598194		1.85433			R6 siAMPK 5.5 GL	27.1361	1.85433	13.0047	1.90333		0.000227719	2.27719e-06
D1	13	R3 Control 0 GL	Prkaa2	28.0532	0.0193147						D1	13	R7 Control 0 GL	Prkaa2	28.4198	0.0595599							R7 Control 0 GL	28.4619	1.85433	13.1009	1.90333		0.000106833	1.06833e-06
D2	14	R3 Control 5.5 GL	Prkaa2	22.9252	0.0327505						D2	14	R7 Control 5.5 GL	Prkaa2	23.0824	0.0435846							R7 Control 5.5 GL	23.1132	1.85433	12.8276	1.90333		0.00243666	2.43666e-05
D3	15	R3 siSCR 0 GL	Prkaa2	27.4867	0.0845392						D3	15	R7 siSCR 0 GL	Prkaa2	27.8735	0.261866							R7 siSCR 0 GL	28.0586	1.85433	13.0642	1.90333		0.000133848	1.33848e-06
D4	16	R3 siSCR 5.5 GL	Prkaa2	23.8911	0.0131647						D4	16	R7 siSCR 5.5 GL	Prkaa2	23.275	0.0456643							R7 siSCR 5.5 GL	23.3073	1.85433	13.0179	1.90333		0.0024431	2.4431e-05
D5	17	R3 siAMPK 0 GL	Prkaa2	31.9252	0.143627						D5	17	R7 siAMPK 0 GL	Prkaa2	31.7603	0.180955							R7 siAMPK 0 GL	31.8883	1.85433	13.4174	1.90333		1.57868e-05	1.57868e-07
D6	18	R3 siAMPK 5.5 GL	Prkaa2	28.2848	0.0803326						D6	18	R7 siAMPK 5.5 GL	Prkaa2	27.3273	0.00971738							R7 siAMPK 5.5 GL	27.3342	1.85433	13.2316	1.90333		0.000233181	2.33181e-06
D7	19	R4 Control 0 GL	Prkaa2	28.1984	0.364656						D7	19	R8 Control 0 GL	Prkaa2	28.5107	0.0219609							R8 Control 0 GL	28.5263	1.85433	13.1714	1.90333		0.000107443	1.07443e-06
D8	20	R4 Control 5.5 GL	Prkaa2	22.8524	0.0017142						D8	20	R8 Control 5.5 GL	Prkaa2	23.0139	0.0438894							R8 Control 5.5 GL	23.0449	1.85433	13.209	1.90333		0.00324872	3.24872e-05
D9	21	R4 siSCR 0 GL	Prkaa2	28.2491	0.000733692						D9	21	R8 siSCR 0 GL	Prkaa2	28.1981	0.11144							R8 siSCR 0 GL	28.2769	1.85433	13.0022	1.90333		0.000112394	1.12394e-06
D10	22	R4 siSCR 5.5 GL	Prkaa2	23.8332	0.0338456						D10	22	R8 siSCR 5.5 GL	Prkaa2	23.3282	0.0110297							R8 siSCR 5.5 GL	23.336	1.85433	13.1684	1.90333		0.00264418	2.64418e-05
D11	23	R4 siAMPK 0 GL	Prkaa2	32.1053	0.189659						D11	23	R8 siAMPK 0 GL	Prkaa2	31.7485	0.185042							R8 siAMPK 0 GL	31.6176	1.85433	13.0221	1.90333		1.44667e-05	1.44667e-07
D12	24	R4 siAMPK 5.5 GL	Prkaa2	28.1427	0.167339						D12	24	R8 siAMPK 5.5 GL	Prkaa2	27.1341	0.0162383							R8 siAMPK 5.5 GL	27.1456	1.85433	13.2391	1.90333		0.000263254	2.63254e-06

## Sheet: Figure 5
DATA EXTRACTION
37_qsiAA											44_2qsiAA												COMMENTS
QS3											QS3												PCR EFF was determinated by LinregPCR
Gene	PCR EFF										Gene	PCR EFF
18SrRNA	1.8587										18SrRNA	1.8568											Calculation of CV
Atp1a1	1.90071										Atp1a1	1.89614											CV (%) = ST DEV / AVG CT * 100
Atp1a2	1.85758										Atp1a2	1.84264											CV of 1.75 % corresponds to a difference of 0.5 cycle between two replicates or to SD of ~0.35 at cycle 20
Fxyd1	1.87403										Fxyd1	1.88146
Prkaa1	1.94573										Prkaa1	1.91947											Calculation of gene expression
Prkaa2	1.8419										Prkaa2	1.8286											[target/reference] = [EFFreference^CTreference]/[EFFtarget^CTtarget]
18S
Well	Sample	Sample name	Assay	CT	ST DEV	Average Ct	CV (%)	Warning	Efficency		Well	Sample	Sample name	Assay	CT	ST DEV	Average Ct	CV (%)	Warning	Efficency			Samples for 18S rRNA evaluation were diluted 1:100 because of 18S rRNA's high concentration. That is why all the ratios were divided by 100 before used in normalization
A1	1	R1 Basal	18SrRNA	12.4604	0.0749513	12.5134	0.598966		1.8587		A1	1	R4 Basal	18SrRNA	13.1972	0.0627078	13.2415	0.473569		1.8568
A2	2	R1 AICAR	18SrRNA	12.4532	0.15458	12.3439	1.25228		1.8587		A2	2	R4 AICAR	18SrRNA	13.1426	0.116268	13.0604	0.890234		1.8568
A3	3	R1 A-769662	18SrRNA	12.4774	0.114132	12.5581	0.908827		1.8587		A3	3	R4 A-769662	18SrRNA	13.1741	0.000573197	13.1745	0.0043508		1.8568
A4	4	R1 Diflunisal	18SrRNA	12.6044	0.0779757	12.5493	0.621355		1.8587		A4	4	R4 Diflunisal	18SrRNA	13.4766	0.0278257	13.4569	0.206777		1.8568
A5	5	R1 siSCR Basal	18SrRNA	12.6687	0.0697979	12.6193	0.553103		1.8587		A5	5	R4 siSCR Basal	18SrRNA	13.8662	0.0125544	13.875	0.0904817		1.8568
A6	6	R1 siSCR AICAR	18SrRNA	12.3995	0.137162	12.4965	1.09761		1.8587		A6	6	R4 siSCR AICAR	18SrRNA	15.0015	0.0816509	15.0593	0.542198		1.8568			Grey marked results are control results and excluded from the analysis and are not shown in the Figure
A7	7	R1 siSCR A-769662	18SrRNA	12.4592	0.0586037	12.5006	0.468805		1.8587		A7	7	R4 siSCR A-769662	18SrRNA	13.9538	0.0430269	13.9842	0.307682		1.8568
A8	8	R1 siSCR Diflunisal	18SrRNA	12.763	0.0798437	12.8195	0.622831		1.8587		A8	8	R4 siSCR Diflunisal	18SrRNA	14.4574	0.0151081	14.468	0.104424		1.8568
A9	9	R1 siAMPK Basal	18SrRNA	12.484	0.066969	12.5313	0.534412		1.8587		A9	9	R4 siAMPK Basal	18SrRNA	13.4369	0.070858	13.487	0.52538		1.8568
A10	10	R1 siAMPK AICAR	18SrRNA	16.2806	0.0189991	16.2941	0.116602		1.8587		A10	10	R4 siAMPK AICAR	18SrRNA	13.5056	0.0817264	13.5634	0.602553		1.8568
A11	11	R1 siAMPK A-769662	18SrRNA	12.648	0.11152	12.5691	0.887252		1.8587		A11	11	R4 siAMPK A-769662	18SrRNA	13.9016	0.00209723	13.9001	0.0150878		1.8568
A12	12	R1 siAMPK Diflunisal	18SrRNA	12.5626	0.0616942	12.6062	0.489396		1.8587		A12	12	R4 siAMPK Diflunisal	18SrRNA	13.4767	0.0690183	13.5255	0.510282		1.8568
B1	1	R1 Basal	18SrRNA	12.5664	0.0749513						B1	1	R4 Basal	18SrRNA	13.2859	0.0627078
B2	2	R1 AICAR	18SrRNA	12.2346	0.15458						B2	2	R4 AICAR	18SrRNA	12.9782	0.116268
B3	3	R1 A-769662	18SrRNA	12.6388	0.114132						B3	3	R4 A-769662	18SrRNA	13.1749	0.000573197
B4	4	R1 Diflunisal	18SrRNA	12.4942	0.0779757						B4	4	R4 Diflunisal	18SrRNA	13.4372	0.0278257
B5	5	R1 siSCR Basal	18SrRNA	12.57	0.0697979						B5	5	R4 siSCR Basal	18SrRNA	13.8839	0.0125544
B6	6	R1 siSCR AICAR	18SrRNA	12.5934	0.137162						B6	6	R4 siSCR AICAR	18SrRNA	15.117	0.0816509
B7	7	R1 siSCR A-769662	18SrRNA	12.5421	0.0586037						B7	7	R4 siSCR A-769662	18SrRNA	14.0147	0.0430269
B8	8	R1 siSCR Diflunisal	18SrRNA	12.8759	0.0798437						B8	8	R4 siSCR Diflunisal	18SrRNA	14.4787	0.0151081
B9	9	R1 siAMPK Basal	18SrRNA	12.5787	0.066969						B9	9	R4 siAMPK Basal	18SrRNA	13.5371	0.070858
B10	10	R1 siAMPK AICAR	18SrRNA	16.3075	0.0189991						B10	10	R4 siAMPK AICAR	18SrRNA	13.6212	0.0817264
B11	11	R1 siAMPK A-769662	18SrRNA	12.4903	0.11152						B11	11	R4 siAMPK A-769662	18SrRNA	13.8987	0.00209723
B12	12	R1 siAMPK Diflunisal	18SrRNA	12.6498	0.0616942						B12	12	R4 siAMPK Diflunisal	18SrRNA	13.5743	0.0690183
C1	13	R2 Basal	18SrRNA	12.47	0.0113931	12.4781	0.0913053		1.8587		C1	13	R5 Basal	18SrRNA	13.6003	0.0614885	13.6438	0.450671		1.8568
C2	14	R2 AICAR	18SrRNA	12.3265	0.0578464	12.2856	0.470848		1.8587		C2	14	R5 AICAR	18SrRNA	13.617	0.0192554	13.6034	0.141548		1.8568
C3	15	R2 A-769662	18SrRNA	12.5316	0.000329757	12.5319	0.00263135		1.8587		C3	15	R5 A-769662	18SrRNA	13.7229	0.0779798	13.6677	0.570538		1.8568
C4	16	R2 Diflunisal	18SrRNA	12.5281	0.0834973	12.469	0.669639		1.8587		C4	16	R5 Diflunisal	18SrRNA	13.2827	0.0202534	13.297	0.152315		1.8568
C5	17	R2 siSCR Basal	18SrRNA	12.7994	0.00769163	12.794	0.060119		1.8587		C5	17	R5 siSCR Basal	18SrRNA	14.5079	0.0420201	14.5376	0.289044		1.8568
C6	18	R2 siSCR AICAR	18SrRNA	12.5695	0.00663155	12.5742	0.0527396		1.8587		C6	18	R5 siSCR AICAR	18SrRNA	13.9449	0.0214639	13.9601	0.153752		1.8568
C7	19	R2 siSCR A-769662	18SrRNA	12.7325	0.0966316	12.6642	0.763029		1.8587		C7	19	R5 siSCR A-769662	18SrRNA	13.9667	0.0170934	13.9788	0.122281		1.8568
C8	20	R2 siSCR Diflunisal	18SrRNA	12.6365	0.0199398	12.6506	0.15762		1.8587		C8	20	R5 siSCR Diflunisal	18SrRNA	14.4704	0.0157798	14.4816	0.108964		1.8568
C9	21	R2 siAMPK Basal	18SrRNA	12.4316	0.104135	12.5052	0.832734		1.8587		C9	21	R5 siAMPK Basal	18SrRNA	15.0036	0.0859971	15.0644	0.570863		1.8568
C10	22	R2 siAMPK AICAR	18SrRNA	12.5328	0.0520193	12.496	0.416288		1.8587		C10	22	R5 siAMPK AICAR	18SrRNA	13.9222	0.0365518	13.9481	0.262056		1.8568
C11	23	R2 siAMPK A-769662	18SrRNA	12.5031	0.0359125	12.5285	0.286646		1.8587		C11	23	R5 siAMPK A-769662	18SrRNA	14.2882	0.00571376	14.2841	0.0400007		1.8568
C12	24	R2 siAMPK Diflunisal	18SrRNA	12.4606	0.0589247	12.5022	0.471313		1.8587		C12	24	R5 siAMPK Diflunisal	18SrRNA	14.0575	0.00485734	14.0609	0.0345449		1.8568
D1	13	R2 Basal	18SrRNA	12.4861	0.0113931						D1	13	R5 Basal	18SrRNA	13.6873	0.0614885
D2	14	R2 AICAR	18SrRNA	12.2447	0.0578464						D2	14	R5 AICAR	18SrRNA	13.5898	0.0192554
D3	15	R2 A-769662	18SrRNA	12.5321	0.000329757						D3	15	R5 A-769662	18SrRNA	13.6126	0.0779798
D4	16	R2 Diflunisal	18SrRNA	12.41	0.0834973						D4	16	R5 Diflunisal	18SrRNA	13.3113	0.0202534
D5	17	R2 siSCR Basal	18SrRNA	12.7886	0.00769163						D5	17	R5 siSCR Basal	18SrRNA	14.5673	0.0420201
D6	18	R2 siSCR AICAR	18SrRNA	12.5788	0.00663155						D6	18	R5 siSCR AICAR	18SrRNA	13.9752	0.0214639
D7	19	R2 siSCR A-769662	18SrRNA	12.5959	0.0966316						D7	19	R5 siSCR A-769662	18SrRNA	13.9909	0.0170934
D8	20	R2 siSCR Diflunisal	18SrRNA	12.6647	0.0199398						D8	20	R5 siSCR Diflunisal	18SrRNA	14.4928	0.0157798
D9	21	R2 siAMPK Basal	18SrRNA	12.5788	0.104135						D9	21	R5 siAMPK Basal	18SrRNA	15.1252	0.0859971
D10	22	R2 siAMPK AICAR	18SrRNA	12.4592	0.0520193						D10	22	R5 siAMPK AICAR	18SrRNA	13.9739	0.0365518
D11	23	R2 siAMPK A-769662	18SrRNA	12.5539	0.0359125						D11	23	R5 siAMPK A-769662	18SrRNA	14.2801	0.00571376
D12	24	R2 siAMPK Diflunisal	18SrRNA	12.5439	0.0589247						D12	24	R5 siAMPK Diflunisal	18SrRNA	14.0644	0.00485734
E1	25	R3 Basal	18SrRNA	12.5781	0	12.5781	0		1.8587		E1	25	R6 Basal	18SrRNA	14.0031	0.161173	14.117	1.14169		1.8568
E2	26	R3 AICAR	18SrRNA	12.3717	0.0440168	12.4028	0.354894		1.8587		E2	26	R6 AICAR	18SrRNA	14.4795	0.0155127	14.4904	0.107055		1.8568
E3	27	R3 A-769662	18SrRNA	12.4985	0.0948682	12.4314	0.763135		1.8587		E3	27	R6 A-769662	18SrRNA	14.2955	0.00257871	14.2936	0.018041		1.8568
E4	28	R3 Diflunisal	18SrRNA	12.4003	0.00145794	12.4013	0.0117563		1.8587		E4	28	R6 Diflunisal	18SrRNA	13.6055	0.011031	13.5977	0.0811242		1.8568
E5	29	R3 siSCR Basal	18SrRNA	12.8703	0.187637	12.7376	1.4731		1.8587		E5	29	R6 siSCR Basal	18SrRNA	14.2271	0.034081	14.203	0.239956		1.8568
E6	30	R3 siSCR AICAR	18SrRNA	12.7865	0.0851393	12.7263	0.669002		1.8587		E6	30	R6 siSCR AICAR	18SrRNA	14.6143	0	14.6143	0		1.8568
E7	31	R3 siSCR A-769662	18SrRNA	12.7751	0.00409735	12.778	0.0320657		1.8587		E7	31	R6 siSCR A-769662	18SrRNA	14.6974	0.011002	14.6896	0.0748965		1.8568
E8	32	R3 siSCR Diflunisal	18SrRNA	13.402	0.106061	13.327	0.795836		1.8587		E8	32	R6 siSCR Diflunisal	18SrRNA	14.5559	0.222407	14.3986	1.54465		1.8568
E9	33	R3 siAMPK Basal	18SrRNA	12.7415	0.0801889	12.6848	0.632167		1.8587		E9	33	R6 siAMPK Basal	18SrRNA	13.9735	0.0151034	13.9628	0.108169		1.8568
E10	34	R3 siAMPK AICAR	18SrRNA	12.5774	0.0677978	12.5295	0.541106		1.8587		E10	34	R6 siAMPK AICAR	18SrRNA	14.4071	0.0141087	14.3971	0.0979971		1.8568
E11	35	R3 siAMPK A-769662	18SrRNA	12.552	0.0230621	12.5357	0.183972		1.8587		E11	35	R6 siAMPK A-769662	18SrRNA	14.4307	0.00384716	14.428	0.0266645		1.8568
E12	36	R3 siAMPK Diflunisal	18SrRNA	12.5915	0.109724	12.6691	0.866077		1.8587		E12	36	R6 siAMPK Diflunisal	18SrRNA	14.1052	0.0907931	14.1694	0.640769		1.8568
F1	25	R3 Basal	18SrRNA	12.5781	0						F1	25	R6 Basal	18SrRNA	14.231	0.161173
F2	26	R3 AICAR	18SrRNA	12.4339	0.0440168						F2	26	R6 AICAR	18SrRNA	14.5014	0.0155127
F3	27	R3 A-769662	18SrRNA	12.3643	0.0948682						F3	27	R6 A-769662	18SrRNA	14.2918	0.00257871
F4	28	R3 Diflunisal	18SrRNA	12.4024	0.00145794						F4	28	R6 Diflunisal	18SrRNA	13.5899	0.011031
F5	29	R3 siSCR Basal	18SrRNA	12.6049	0.187637						F5	29	R6 siSCR Basal	18SrRNA	14.1789	0.034081
F6	30	R3 siSCR AICAR	18SrRNA	12.6661	0.0851393						F6	30	R6 siSCR AICAR	18SrRNA	14.6143	0
F7	31	R3 siSCR A-769662	18SrRNA	12.7809	0.00409735						F7	31	R6 siSCR A-769662	18SrRNA	14.6819	0.011002
F8	32	R3 siSCR Diflunisal	18SrRNA	13.252	0.106061						F8	32	R6 siSCR Diflunisal	18SrRNA	14.2413	0.222407
F9	33	R3 siAMPK Basal	18SrRNA	12.6281	0.0801889						F9	33	R6 siAMPK Basal	18SrRNA	13.9521	0.0151034
F10	34	R3 siAMPK AICAR	18SrRNA	12.4815	0.0677978						F10	34	R6 siAMPK AICAR	18SrRNA	14.3871	0.0141087
F11	35	R3 siAMPK A-769662	18SrRNA	12.5194	0.0230621						F11	35	R6 siAMPK A-769662	18SrRNA	14.4253	0.00384716
F12	36	R3 siAMPK Diflunisal	18SrRNA	12.7467	0.109724						F12	36	R6 siAMPK Diflunisal	18SrRNA	14.2336	0.0907931
																							DATA REDUCTION						CALCULATION				NORMALISATION
Atp1a1																													Gene expression	18S 1:100			Extracted results Atp1a1
Well	Sample	Sample name	Assay	CT	ST DEV	Average Ct	CV (%)	Warning	Efficency		Well	Sample	Sample name	Assay	CT	ST DEV	Average Ct	CV (%)	Warning	Efficency			Sample name	Atp1a1 CT	Atp1a1 EFF	18SrRNA CT	18SrRNA EFF		Atp1a1/18SrRNA	Calculated dilution				Basal	AICAR	A-769662	Diflunisal	siSCR Basal	siSCR AICAR	siSCR A-769662	siSCR Diflunisal	siAMPK Basal	siAMPK AICAR	siAMPK A-769662	siAMPK Diflunisal
A1	1	R1 Basal	Atp1a1	20.1413	0.0129448	20.1504	0.0642408		1.90071		A1	1	R4 Basal	Atp1a1	20.2599	0.0894093	20.3231	0.439938		1.89614			R1 Basal	20.1504	1.90071	12.5134	1.8587		0.00560347	5.60347e-05			R1	5.60347e-05	5.47987e-05	4.42992e-05	3.98077e-05	5.10252e-05	5.13166e-05	4.01593e-05	4.8016e-05	6.69383e-05	8.04435e-05	6.59079e-05	4.98481e-05
A2	2	R1 AICAR	Atp1a1	20.1313	0.155234	20.0215	0.775334		1.90071		A2	2	R4 AICAR	Atp1a1	20.3761	0.105645	20.3014	0.520383		1.89614			R1 AICAR	20.0215	1.90071	12.3439	1.8587		0.00547987	5.47987e-05			R2	5.43416e-05	5.15505e-05	4.11076e-05	3.7947e-05	5.16159e-05	5.49881e-05	4.16723e-05	4.70415e-05	7.10052e-05	7.87674e-05	6.25684e-05	4.736e-05
A3	3	R1 A-769662	Atp1a1	20.6162	0.0801437	20.5595	0.389814		1.90071		A3	3	R4 A-769662	Atp1a1	20.8079	0.0345307	20.8323	0.165756		1.89614			R1 A-769662	20.5595	1.90071	12.5581	1.8587		0.00442992	4.42992e-05			R3	6.04314e-05	5.42153e-05	3.87669e-05	3.71795e-05	5.63496e-05	5.4751e-05	4.98445e-05	6.55824e-05	7.93477e-05	8.48713e-05	6.44865e-05	4.79797e-05
A4	4	R1 Diflunisal	Atp1a1	20.72	0.00361451	20.7174	0.0174467		1.90071		A4	4	R4 Diflunisal	Atp1a1	21.3198	0.00489308	21.3164	0.0229546		1.89614			R1 Diflunisal	20.7174	1.90071	12.5493	1.8587		0.00398077	3.98077e-05			R4	8.1601e-05	7.3969e-05	5.6521e-05	4.9384e-05	9.3221e-05	0.00021376	8.381e-05	9.6072e-05	0.00013062	0.00015477	0.00012821	8.1716e-05
A5	5	R1 siSCR Basal	Atp1a1	20.4017	0.00455051	20.3985	0.0223081		1.90071		A5	5	R4 siSCR Basal	Atp1a1	20.7736	0.0647753	20.7278	0.312504		1.89614			R1 siSCR Basal	20.3985	1.90071	12.6193	1.8587		0.00510252	5.10252e-05			R5	9.1615e-05	0.0001052	6.4712e-05	4.5155e-05	0.00014962	0.00010171	7.7715e-05	8.7501e-05	0.00031912	0.00018509	0.00016271	9.6182e-05
A6	6	R1 siSCR AICAR	Atp1a1	20.2364	0.0489794	20.271	0.241623		1.90071		A6	6	R4 siSCR AICAR	Atp1a1	20.5129	0.0893904	20.5762	0.434437		1.89614			R1 siSCR AICAR	20.271	1.90071	12.4965	1.8587		0.00513166	5.13166e-05			R6	0.00013696	0.0001832	0.0001076	5.1353e-05	0.00010666	0.00013974	0.00011915	9.4961e-05	0.00015798	0.00024101	0.0001685	0.00010171
A7	7	R1 siSCR A-769662	Atp1a1	20.6423	0.0204234	20.6568	0.09887		1.90071		A7	7	R4 siSCR A-769662	Atp1a1	20.9296	0.0992777	20.9998	0.472756		1.89614			R1 siSCR A-769662	20.6568	1.90071	12.5006	1.8587		0.00401593	4.01593e-05
A8	8	R1 siSCR Diflunisal	Atp1a1	20.649	0.0527395	20.6863	0.254949		1.90071		A8	8	R4 siSCR Diflunisal	Atp1a1	21.2507	0.0051291	21.2543	0.024132		1.89614			R1 siSCR Diflunisal	20.6863	1.90071	12.8195	1.8587		0.0048016	4.8016e-05
A9	9	R1 siAMPK Basal	Atp1a1	19.8644	0.0374035	19.8909	0.188043		1.90071		A9	9	R4 siAMPK Basal	Atp1a1	19.8872	0.0875548	19.8253	0.441632		1.89614			R1 siAMPK Basal	19.8909	1.90071	12.5313	1.8587		0.00669383	6.69383e-05
A10	10	R1 siAMPK AICAR	Atp1a1	23.2075	0.0409856	23.2365	0.176385		1.90071		A10	10	R4 siAMPK AICAR	Atp1a1	19.6177	0.0229522	19.634	0.1169		1.89614			R1 siAMPK AICAR	23.2365	1.90071	16.2941	1.8587		0.00804435	8.04435e-05
A11	11	R1 siAMPK A-769662	Atp1a1	19.9436	0.0112171	19.9515	0.056222		1.90071		A11	11	R4 siAMPK A-769662	Atp1a1	20.218	0.050966	20.254	0.251634		1.89614			R1 siAMPK A-769662	19.9515	1.90071	12.5691	1.8587		0.00659079	6.59079e-05								5.29969e-05	Average Basal for first independent experiment
A12	12	R1 siAMPK Diflunisal	Atp1a1	20.4518	0.0419472	20.4221	0.205401		1.90071		A12	12	R4 siAMPK Diflunisal	Atp1a1	20.5821	0.0191259	20.5956	0.0928639		1.89614			R1 siAMPK Diflunisal	20.4221	1.90071	12.6062	1.8587		0.00498481	4.98481e-05								0.0001165	Average Basal for second independent experiment
B1	1	R1 Basal	Atp1a1	20.1596	0.0129448						B1	1	R4 Basal	Atp1a1	20.3864	0.0894093							R2 Basal	20.1641	1.90071	12.4781	1.8587		0.00543416	5.43416e-05
B2	2	R1 AICAR	Atp1a1	19.9118	0.155234						B2	2	R4 AICAR	Atp1a1	20.2267	0.105645							R2 AICAR	20.0604	1.90071	12.2856	1.8587		0.00515505	5.15505e-05
B3	3	R1 A-769662	Atp1a1	20.5028	0.0801437						B3	3	R4 A-769662	Atp1a1	20.8567	0.0345307							R2 A-769662	20.6506	1.90071	12.5319	1.8587		0.00411076	4.11076e-05			PRESENTED RESULTS
B4	4	R1 Diflunisal	Atp1a1	20.7149	0.00361451						B4	4	R4 Diflunisal	Atp1a1	21.3129	0.00489308							R2 Diflunisal	20.7145	1.90071	12.469	1.8587		0.0037947	3.7947e-05			NORMALISED RESULTS TO AVERAGE Basal
B5	5	R1 siSCR Basal	Atp1a1	20.3953	0.00455051						B5	5	R4 siSCR Basal	Atp1a1	20.682	0.0647753							R2 siSCR Basal	20.5491	1.90071	12.794	1.8587		0.00516159	5.16159e-05			Atp1a1	Basal	AICAR	A-769662	Diflunisal	siSCR Basal	siSCR AICAR	siSCR A-769662	siSCR Diflunisal	siAMPK Basal	siAMPK AICAR	siAMPK A-769662	siAMPK Diflunisal
B6	6	R1 siSCR AICAR	Atp1a1	20.3056	0.0489794						B6	6	R4 siSCR AICAR	Atp1a1	20.6394	0.0893904							R2 siSCR AICAR	20.2384	1.90071	12.5742	1.8587		0.00549881	5.49881e-05			R1					0.962796	0.968294	0.757767	0.906015	1.26306	1.51789	1.24362	0.940585
B7	7	R1 siSCR A-769662	Atp1a1	20.6712	0.0204234						B7	7	R4 siSCR A-769662	Atp1a1	21.07	0.0992777							R2 siSCR A-769662	20.7571	1.90071	12.6642	1.8587		0.00416723	4.16723e-05			R2					0.973942	1.03757	0.786316	0.887627	1.3398	1.48626	1.1806	0.893637
B8	8	R1 siSCR Diflunisal	Atp1a1	20.7236	0.0527395						B8	8	R4 siSCR Diflunisal	Atp1a1	21.2579	0.0051291							R2 siSCR Diflunisal	20.5552	1.90071	12.6506	1.8587		0.00470415	4.70415e-05			R3					1.06326	1.0331	0.940517	1.23748	1.49721	1.60144	1.2168	0.90533
B9	9	R1 siAMPK Basal	Atp1a1	19.9173	0.0374035						B9	9	R4 siAMPK Basal	Atp1a1	19.7634	0.0875548							R2 siAMPK Basal	19.7738	1.90071	12.5052	1.8587		0.00710052	7.10052e-05			R4					0.800178	1.83484	0.719397	0.82465	1.1212	1.32849	1.10051	0.701423
B10	10	R1 siAMPK AICAR	Atp1a1	23.2655	0.0409856						B10	10	R4 siAMPK AICAR	Atp1a1	19.6502	0.0229522							R2 siAMPK AICAR	19.6034	1.90071	12.496	1.8587		0.00787674	7.87674e-05			R5					1.28429	0.873045	0.66708	0.751079	2.73922	1.58875	1.39665	0.825594
B11	11	R1 siAMPK A-769662	Atp1a1	19.9594	0.0112171						B11	11	R4 siAMPK A-769662	Atp1a1	20.29	0.050966							R2 siAMPK A-769662	19.9933	1.90071	12.5285	1.8587		0.00625684	6.25684e-05			R6					0.915534	1.19948	1.02274	0.815114	1.35605	2.06875	1.44635	0.873045
B12	12	R1 siAMPK Diflunisal	Atp1a1	20.3925	0.0419472						B12	12	R4 siAMPK Diflunisal	Atp1a1	20.6092	0.0191259							R2 siAMPK Diflunisal	20.4015	1.90071	12.5022	1.8587		0.004736	4.736e-05
C1	13	R2 Basal	Atp1a1	20.2335	0.0981327	20.1641	0.486671		1.90071		C1	13	R5 Basal	Atp1a1	20.4974	0.0479463	20.5313	0.233528		1.89614			R3 Basal	20.0952	1.90071	12.5781	1.8587		0.00604314	6.04314e-05
C2	14	R2 AICAR	Atp1a1	20.0593	0.00154426	20.0604	0.00769806		1.90071		C2	14	R5 AICAR	Atp1a1	20.2585	0.0250305	20.2762	0.123448		1.89614			R3 AICAR	20.0951	1.90071	12.4028	1.8587		0.00542153	5.42153e-05
C3	15	R2 A-769662	Atp1a1	20.7376	0.123089	20.6506	0.596056		1.90071		C3	15	R5 A-769662	Atp1a1	21.1195	0.0306775	21.0978	0.145406		1.89614			R3 A-769662	20.6449	1.90071	12.4314	1.8587		0.00387669	3.87669e-05
C4	16	R2 Diflunisal	Atp1a1	20.7402	0.0363636	20.7145	0.175547		1.90071		C4	16	R5 Diflunisal	Atp1a1	21.3682	0.0940596	21.3017	0.44156		1.89614			R3 Diflunisal	20.681	1.90071	12.4013	1.8587		0.00371795	3.71795e-05
C5	17	R2 siSCR Basal	Atp1a1	20.6162	0.0948769	20.5491	0.461707		1.90071		C5	17	R5 siSCR Basal	Atp1a1	20.7447	0.163268	20.6292	0.791441		1.89614			R3 siSCR Basal	20.3581	1.90071	12.7376	1.8587		0.00563496	5.63496e-05
C6	18	R2 siSCR AICAR	Atp1a1	20.2761	0.053248	20.2384	0.263104		1.90071		C6	18	R5 siSCR AICAR	Atp1a1	20.6732	0.000972412	20.6738	0.00470359		1.89614			R3 siSCR AICAR	20.392	1.90071	12.7263	1.8587		0.0054751	5.4751e-05
C7	19	R2 siSCR A-769662	Atp1a1	20.7434	0.0193484	20.7571	0.0932137		1.90071		C7	19	R5 siSCR A-769662	Atp1a1	21.1007	0.0166376	21.1125	0.0788043		1.89614			R3 siSCR A-769662	20.5881	1.90071	12.778	1.8587		0.00498445	4.98445e-05
C8	20	R2 siSCR Diflunisal	Atp1a1	20.645	0.127018	20.5552	0.617935		1.90071		C8	20	R5 siSCR Diflunisal	Atp1a1	21.3775	0.0508257	21.4135	0.237354		1.89614			R3 siSCR Diflunisal	20.6907	1.90071	13.327	1.8587		0.00655824	6.55824e-05
C9	21	R2 siAMPK Basal	Atp1a1	19.7746	0.00110593	19.7738	0.00559292		1.90071		C9	21	R5 siAMPK Basal	Atp1a1	19.9269	0.0395439	19.9549	0.198166		1.89614			R3 siAMPK Basal	19.7742	1.90071	12.6848	1.8587		0.00793477	7.93477e-05
C10	22	R2 siAMPK AICAR	Atp1a1	19.667	0.0899906	19.6034	0.459057		1.90071		C10	22	R5 siAMPK AICAR	Atp1a1	19.7792	0.0745871	19.7264	0.378107		1.89614			R3 siAMPK AICAR	19.5195	1.90071	12.5295	1.8587		0.00848713	8.48713e-05
C11	23	R2 siAMPK A-769662	Atp1a1	19.9692	0.0339818	19.9933	0.169966		1.90071		C11	23	R5 siAMPK A-769662	Atp1a1	20.2508	0.00307908	20.2529	0.0152031		1.89614			R3 siAMPK A-769662	19.9532	1.90071	12.5357	1.8587		0.00644865	6.44865e-05
C12	24	R2 siAMPK Diflunisal	Atp1a1	20.4415	0.0564957	20.4015	0.276919		1.90071		C12	24	R5 siAMPK Diflunisal	Atp1a1	20.8458	0.0182641	20.8587	0.0875608		1.89614			R3 siAMPK Diflunisal	20.5423	1.90071	12.6691	1.8587		0.00479797	4.79797e-05
D1	13	R2 Basal	Atp1a1	20.0947	0.0981327						D1	13	R5 Basal	Atp1a1	20.5652	0.0479463							R4 Basal	20.3231	1.89614	13.2415	1.8568		0.0081601	8.1601e-05
D2	14	R2 AICAR	Atp1a1	20.0615	0.00154426						D2	14	R5 AICAR	Atp1a1	20.2938	0.0250305							R4 AICAR	20.3014	1.89614	13.0604	1.8568		0.0073969	7.3969e-05
D3	15	R2 A-769662	Atp1a1	20.5635	0.123089						D3	15	R5 A-769662	Atp1a1	21.0761	0.0306775							R4 A-769662	20.8323	1.89614	13.1745	1.8568		0.00565209	5.65209e-05
D4	16	R2 Diflunisal	Atp1a1	20.6888	0.0363636						D4	16	R5 Diflunisal	Atp1a1	21.2352	0.0940596							R4 Diflunisal	21.3164	1.89614	13.4569	1.8568		0.00493843	4.93843e-05
D5	17	R2 siSCR Basal	Atp1a1	20.4821	0.0948769						D5	17	R5 siSCR Basal	Atp1a1	20.5138	0.163268							R4 siSCR Basal	20.7278	1.89614	13.875	1.8568		0.00932214	9.32214e-05
D6	18	R2 siSCR AICAR	Atp1a1	20.2007	0.053248						D6	18	R5 siSCR AICAR	Atp1a1	20.6745	0.000972412							R4 siSCR AICAR	20.5762	1.89614	15.0593	1.8568		0.0213764	0.000213764
D7	19	R2 siSCR A-769662	Atp1a1	20.7708	0.0193484						D7	19	R5 siSCR A-769662	Atp1a1	21.1243	0.0166376							R4 siSCR A-769662	20.9998	1.89614	13.9842	1.8568		0.00838095	8.38095e-05
D8	20	R2 siSCR Diflunisal	Atp1a1	20.4654	0.127018						D8	20	R5 siSCR Diflunisal	Atp1a1	21.4494	0.0508257							R4 siSCR Diflunisal	21.2543	1.89614	14.468	1.8568		0.00960715	9.60715e-05
D9	21	R2 siAMPK Basal	Atp1a1	19.773	0.00110593						D9	21	R5 siAMPK Basal	Atp1a1	19.9828	0.0395439							R4 siAMPK Basal	19.8253	1.89614	13.487	1.8568		0.0130618	0.000130618
D10	22	R2 siAMPK AICAR	Atp1a1	19.5397	0.0899906						D10	22	R5 siAMPK AICAR	Atp1a1	19.6737	0.0745871							R4 siAMPK AICAR	19.634	1.89614	13.5634	1.8568		0.0154773	0.000154773
D11	23	R2 siAMPK A-769662	Atp1a1	20.0173	0.0339818						D11	23	R5 siAMPK A-769662	Atp1a1	20.2551	0.00307908							R4 siAMPK A-769662	20.254	1.89614	13.9001	1.8568		0.012821	0.00012821
D12	24	R2 siAMPK Diflunisal	Atp1a1	20.3616	0.0564957						D12	24	R5 siAMPK Diflunisal	Atp1a1	20.8717	0.0182641							R4 siAMPK Diflunisal	20.5956	1.89614	13.5255	1.8568		0.00817157	8.17157e-05
E1	25	R3 Basal	Atp1a1	20.0187	0.108209	20.0952	0.538481		1.90071		E1	25	R6 Basal	Atp1a1	20.3184	0.0595572	20.3605	0.292513		1.89614			R5 Basal	20.5313	1.89614	13.6438	1.8568		0.00916146	9.16146e-05
E2	26	R3 AICAR	Atp1a1	20.1168	0.0306694	20.0951	0.152622		1.90071		E2	26	R6 AICAR	Atp1a1	20.3167	0.070046	20.2671	0.345614		1.89614			R5 AICAR	20.2762	1.89614	13.6034	1.8568		0.0105198	0.000105198
E3	27	R3 A-769662	Atp1a1	20.692	0.06665	20.6449	0.322841		1.90071		E3	27	R6 A-769662	Atp1a1	20.9297	0.0298993	20.9085	0.143001		1.89614			R5 A-769662	21.0978	1.89614	13.6677	1.8568		0.00647117	6.47117e-05
E4	28	R3 Diflunisal	Atp1a1	20.7409	0.0847563	20.681	0.409827		1.90071		E4	28	R6 Diflunisal	Atp1a1	21.4699	0.110984	21.3914	0.518826		1.89614			R5 Diflunisal	21.3017	1.89614	13.297	1.8568		0.00451552	4.51552e-05
E5	29	R3 siSCR Basal	Atp1a1	20.4175	0.0840428	20.3581	0.412823		1.90071		E5	29	R6 siSCR Basal	Atp1a1	20.9103	0.107149	20.8345	0.514285		1.89614			R5 siSCR Basal	20.6292	1.89614	14.5376	1.8568		0.0149616	0.000149616
E6	30	R3 siSCR AICAR	Atp1a1	20.3289	0.0893041	20.392	0.437937		1.90071		E6	30	R6 siSCR AICAR	Atp1a1	20.9052	0.134425	20.8102	0.645957		1.89614			R5 siSCR AICAR	20.6738	1.89614	13.9601	1.8568		0.010171	0.00010171
E7	31	R3 siSCR A-769662	Atp1a1	20.6189	0.0436034	20.5881	0.21179		1.90071		E7	31	R6 siSCR A-769662	Atp1a1	21.1537	0.0304347	21.1322	0.144021		1.89614			R5 siSCR A-769662	21.1125	1.89614	13.9788	1.8568		0.00777152	7.77152e-05
E8	32	R3 siSCR Diflunisal	Atp1a1	20.7259	0.0497454	20.6907	0.240424		1.90071		E8	32	R6 siSCR Diflunisal	Atp1a1	21.2823	0.108887	21.2053	0.51349		1.89614			R5 siSCR Diflunisal	21.4135	1.89614	14.4816	1.8568		0.00875006	8.75006e-05
E9	33	R3 siAMPK Basal	Atp1a1	19.8475	0.103695	19.7742	0.524395		1.90071		E9	33	R6 siAMPK Basal	Atp1a1	20.0883	0.141421	19.9883	0.707518		1.89614			R5 siAMPK Basal	19.9549	1.89614	15.0644	1.8568		0.0319118	0.000319118
E10	34	R3 siAMPK AICAR	Atp1a1	19.5494	0.0422844	19.5195	0.216627		1.90071		E10	34	R6 siAMPK AICAR	Atp1a1	19.8064	0.0822841	19.7482	0.416667		1.89614			R5 siAMPK AICAR	19.7264	1.89614	13.9481	1.8568		0.0185095	0.000185095
E11	35	R3 siAMPK A-769662	Atp1a1	19.9453	0.0111106	19.9532	0.0556834		1.90071		E11	35	R6 siAMPK A-769662	Atp1a1	20.3575	0.0282458	20.3375	0.138885		1.89614			R5 siAMPK A-769662	20.2529	1.89614	14.2841	1.8568		0.0162714	0.000162714
E12	36	R3 siAMPK Diflunisal	Atp1a1	20.6077	0.0924641	20.5423	0.450115		1.90071		E12	36	R6 siAMPK Diflunisal	Atp1a1	20.7899	0.122366	20.8764	0.586146		1.89614			R5 siAMPK Diflunisal	20.8587	1.89614	14.0609	1.8568		0.00961824	9.61824e-05
F1	25	R3 Basal	Atp1a1	20.1717	0.108209						F1	25	R6 Basal	Atp1a1	20.4027	0.0595572							R6 Basal	20.3605	1.89614	14.117	1.8568		0.0136964	0.000136964
F2	26	R3 AICAR	Atp1a1	20.0734	0.0306694						F2	26	R6 AICAR	Atp1a1	20.2176	0.070046							R6 AICAR	20.2671	1.89614	14.4904	1.8568		0.0183199	0.000183199
F3	27	R3 A-769662	Atp1a1	20.5977	0.06665						F3	27	R6 A-769662	Atp1a1	20.8874	0.0298993							R6 A-769662	20.9085	1.89614	14.2936	1.8568		0.0107598	0.000107598
F4	28	R3 Diflunisal	Atp1a1	20.621	0.0847563						F4	28	R6 Diflunisal	Atp1a1	21.313	0.110984							R6 Diflunisal	21.3914	1.89614	13.5977	1.8568		0.00513533	5.13533e-05
F5	29	R3 siSCR Basal	Atp1a1	20.2986	0.0840428						F5	29	R6 siSCR Basal	Atp1a1	20.7587	0.107149							R6 siSCR Basal	20.8345	1.89614	14.203	1.8568		0.0106663	0.000106663
F6	30	R3 siSCR AICAR	Atp1a1	20.4552	0.0893041						F6	30	R6 siSCR AICAR	Atp1a1	20.7151	0.134425							R6 siSCR AICAR	20.8102	1.89614	14.6143	1.8568		0.0139736	0.000139736
F7	31	R3 siSCR A-769662	Atp1a1	20.5572	0.0436034						F7	31	R6 siSCR A-769662	Atp1a1	21.1107	0.0304347							R6 siSCR A-769662	21.1322	1.89614	14.6896	1.8568		0.0119145	0.000119145
F8	32	R3 siSCR Diflunisal	Atp1a1	20.6555	0.0497454						F8	32	R6 siSCR Diflunisal	Atp1a1	21.1283	0.108887							R6 siSCR Diflunisal	21.2053	1.89614	14.3986	1.8568		0.00949612	9.49612e-05
F9	33	R3 siAMPK Basal	Atp1a1	19.7008	0.103695						F9	33	R6 siAMPK Basal	Atp1a1	19.8883	0.141421							R6 siAMPK Basal	19.9883	1.89614	13.9628	1.8568		0.0157978	0.000157978
F10	34	R3 siAMPK AICAR	Atp1a1	19.4896	0.0422844						F10	34	R6 siAMPK AICAR	Atp1a1	19.69	0.0822841							R6 siAMPK AICAR	19.7482	1.89614	14.3971	1.8568		0.0241011	0.000241011
F11	35	R3 siAMPK A-769662	Atp1a1	19.961	0.0111106						F11	35	R6 siAMPK A-769662	Atp1a1	20.3175	0.0282458							R6 siAMPK A-769662	20.3375	1.89614	14.428	1.8568		0.0168496	0.000168496
F12	36	R3 siAMPK Diflunisal	Atp1a1	20.4769	0.0924641						F12	36	R6 siAMPK Diflunisal	Atp1a1	20.9629	0.122366							R6 siAMPK Diflunisal	20.8764	1.89614	14.1694	1.8568		0.0101706	0.000101706
Atp1a2																													Gene expression	18S 1:100			Extracted results Atp1a2
Well	Sample	Sample name	Assay	CT	ST DEV	Average Ct	CV (%)	Warning	Efficency		Well	Sample	Sample name	Assay	CT	ST DEV	Average Ct	CV (%)	Warning	Efficency			Sample name	Atp1a2 CT	Atp1a2 EFF	18SrRNA CT	18SrRNA EFF		Atp1a2/18SrRNA	Calculated dilution				Basal	AICAR	A-769662	Diflunisal	siSCR Basal	siSCR AICAR	siSCR A-769662	siSCR Diflunisal	siAMPK Basal	siAMPK AICAR	siAMPK A-769662	siAMPK Diflunisal
A1	1	R1 Basal	Atp1a2	27.7292	0.198922	27.8699	0.713753		1.85758		A1	1	R4 Basal	Atp1a2	26.9397	0.119073	27.0239	0.440619		1.84264			R1 Basal	27.8699	1.85758	12.5134	1.8587		7.46783e-05	7.46783e-07			R1	7.46783e-07	9.08923e-07	4.65972e-07	8.88776e-07	1.8131e-06	1.77531e-06	1.15391e-06	1.43946e-06	1.39363e-06	1.82039e-06	1.25859e-06	5.28857e-07
A2	2	R1 AICAR	Atp1a2	27.4271	0.0625055	27.3829	0.228264		1.85758		A2	2	R4 AICAR	Atp1a2	27.4085	0.148168	27.3038	0.542665		1.84264			R1 AICAR	27.3829	1.85758	12.3439	1.8587		9.08923e-05	9.08923e-07			R2	7.23689e-07	7.58612e-07	4.42645e-07	6.96548e-07	1.79135e-06	1.92833e-06	1.09761e-06	1.0886e-06	1.24112e-06	1.32796e-06	1.22202e-06	5.03696e-07
A3	3	R1 A-769662	Atp1a2	28.662	0.0201631	28.6762	0.0703127		1.85758		A3	3	R4 A-769662	Atp1a2	27.8503	0.0815302	27.7926	0.293352		1.84264			R1 A-769662	28.6762	1.85758	12.5581	1.8587		4.65972e-05	4.65972e-07			R3	8.88801e-07	8.04949e-07	4.00475e-07	7.51802e-07	1.91342e-06	1.58918e-06	1.34737e-06	1.68657e-06	1.55411e-06	1.432e-06	1.36061e-06	6.07494e-07
A4	4	R1 Diflunisal	Atp1a2	27.612	0.0179566	27.6247	0.0650019		1.85758		A4	4	R4 Diflunisal	Atp1a2	27.6515	0.0553358	27.6124	0.200402		1.84264			R1 Diflunisal	27.6247	1.85758	12.5493	1.8587		8.88776e-05	8.88776e-07			R4	2.43018e-06	1.83089e-06	1.4574e-06	1.93781e-06	6.72282e-06	1.37087e-05	5.04164e-06	6.57905e-06	4.76635e-06	5.07377e-06	5.14045e-06	2.0827e-06
A5	5	R1 siSCR Basal	Atp1a2	26.5279	0.0220472	26.5435	0.0830605		1.85758		A5	5	R4 siSCR Basal	Atp1a2	26.0227	0.0313937	26.0005	0.120742		1.84264			R1 siSCR Basal	26.5435	1.85758	12.6193	1.8587		0.00018131	1.8131e-06			R5	2.74275e-06	2.20533e-06	1.5158e-06	1.64888e-06	9.70062e-06	7.66667e-06	4.39581e-06	5.73492e-06	1.27853e-05	6.27671e-06	7.58024e-06	3.14109e-06
A6	6	R1 siSCR AICAR	Atp1a2	26.3961	0.0827238	26.4546	0.312702		1.85758		A6	6	R4 siSCR AICAR	Atp1a2	26.0716	0.0535069	26.0338	0.205529		1.84264			R1 siSCR AICAR	26.4546	1.85758	12.4965	1.8587		0.000177531	1.77531e-06			R6	3.62703e-06	3.87201e-06	2.65168e-06	2.07298e-06	7.94115e-06	1.05543e-05	6.99569e-06	6.65333e-06	5.62664e-06	7.89453e-06	6.59699e-06	2.78077e-06
A7	7	R1 siSCR A-769662	Atp1a2	27.1731	0.0264021	27.1544	0.0972296		1.85758		A7	7	R4 siSCR A-769662	Atp1a2	26.5934	0.0162168	26.5819	0.0610067		1.84264			R1 siSCR A-769662	27.1544	1.85758	12.5006	1.8587		0.000115391	1.15391e-06
A8	8	R1 siSCR Diflunisal	Atp1a2	27.055	0.087045	27.1165	0.321004		1.85758		A8	8	R4 siSCR Diflunisal	Atp1a2	26.6166	0.0278709	26.6363	0.104635		1.84264			R1 siSCR Diflunisal	27.1165	1.85758	12.8195	1.8587		0.000143946	1.43946e-06
A9	9	R1 siAMPK Basal	Atp1a2	26.9056	0.0357216	26.8804	0.132891		1.85758		A9	9	R4 siAMPK Basal	Atp1a2	26.1045	0.0931385	26.1703	0.355894		1.84264			R1 siAMPK Basal	26.8804	1.85758	12.5313	1.8587		0.000139363	1.39363e-06
A10	10	R1 siAMPK AICAR	Atp1a2	30.0575	0.22323	30.2154	0.738796		1.85758		A10	10	R4 siAMPK AICAR	Atp1a2	26.1216	0.0336919	26.1454	0.128863		1.84264			R1 siAMPK AICAR	30.2154	1.85758	16.2941	1.8587		0.000182039	1.82039e-06
A11	11	R1 siAMPK A-769662	Atp1a2	27.1393	0.0799307	27.0828	0.295135		1.85758		A11	11	R4 siAMPK A-769662	Atp1a2	26.4925	0.038879	26.465	0.146907		1.84264			R1 siAMPK A-769662	27.0828	1.85758	12.5691	1.8587		0.000125859	1.25859e-06								1.83929e-06	Average Basal for first independent experiment
A12	12	R1 siAMPK Diflunisal	Atp1a2	28.6531	0.188297	28.5199	0.66023		1.85758		A12	12	R4 siAMPK Diflunisal	Atp1a2	27.659	0.134506	27.5639	0.487978		1.84264			R1 siAMPK Diflunisal	28.5199	1.85758	12.6062	1.8587		5.28857e-05	5.28857e-07								8.12153e-06	Average Basal for second independent experiment
B1	1	R1 Basal	Atp1a2	28.0106	0.198922						B1	1	R4 Basal	Atp1a2	27.1081	0.119073							R2 Basal	27.8852	1.85758	12.4781	1.8587		7.23689e-05	7.23689e-07
B2	2	R1 AICAR	Atp1a2	27.3387	0.0625055						B2	2	R4 AICAR	Atp1a2	27.199	0.148168							R2 AICAR	27.6164	1.85758	12.2856	1.8587		7.58612e-05	7.58612e-07
B3	3	R1 A-769662	Atp1a2	28.6905	0.0201631						B3	3	R4 A-769662	Atp1a2	27.735	0.0815302							R2 A-769662	28.7329	1.85758	12.5319	1.8587		4.42645e-05	4.42645e-07			PRESENTED RESULTS
B4	4	R1 Diflunisal	Atp1a2	27.6374	0.0179566						B4	4	R4 Diflunisal	Atp1a2	27.5733	0.0553358							R2 Diflunisal	27.9379	1.85758	12.469	1.8587		6.96548e-05	6.96548e-07			NORMALISED RESULTS TO AVERAGE Basal
B5	5	R1 siSCR Basal	Atp1a2	26.5591	0.0220472						B5	5	R4 siSCR Basal	Atp1a2	25.9783	0.0313937							R2 siSCR Basal	26.7379	1.85758	12.794	1.8587		0.000179135	1.79135e-06			Atp1a2	Basal	AICAR	A-769662	Diflunisal	siSCR Basal	siSCR AICAR	siSCR A-769662	siSCR Diflunisal	siAMPK Basal	siAMPK AICAR	siAMPK A-769662	siAMPK Diflunisal
B6	6	R1 siSCR AICAR	Atp1a2	26.513	0.0827238						B6	6	R4 siSCR AICAR	Atp1a2	25.996	0.0535069							R2 siSCR AICAR	26.3988	1.85758	12.5742	1.8587		0.000192833	1.92833e-06			R1					0.985761	0.965215	0.627367	0.782617	0.7577	0.989724	0.68428	0.287533
B7	7	R1 siSCR A-769662	Atp1a2	27.1358	0.0264021						B7	7	R4 siSCR A-769662	Atp1a2	26.5705	0.0162168							R2 siSCR A-769662	27.3989	1.85758	12.6642	1.8587		0.000109761	1.09761e-06			R2					0.973936	1.04841	0.596757	0.591859	0.674782	0.721996	0.664398	0.273853
B8	8	R1 siSCR Diflunisal	Atp1a2	27.1781	0.087045						B8	8	R4 siSCR Diflunisal	Atp1a2	26.656	0.0278709							R2 siSCR Diflunisal	27.3986	1.85758	12.6506	1.8587		0.00010886	1.0886e-06			R3					1.0403	0.864018	0.732549	0.916968	0.844951	0.778561	0.739747	0.330287
B9	9	R1 siAMPK Basal	Atp1a2	26.8551	0.0357216						B9	9	R4 siAMPK Basal	Atp1a2	26.2362	0.0931385							R2 siAMPK Basal	27.0413	1.85758	12.5052	1.8587		0.000124112	1.24112e-06			R4					0.827778	1.68795	0.620775	0.810075	0.586878	0.624731	0.632941	0.256442
B10	10	R1 siAMPK AICAR	Atp1a2	30.3732	0.22323						B10	10	R4 siAMPK AICAR	Atp1a2	26.1692	0.0336919							R2 siAMPK AICAR	26.9229	1.85758	12.496	1.8587		0.000132796	1.32796e-06			R5					1.19443	0.943993	0.541254	0.706138	1.57425	0.772848	0.933351	0.386761
B11	11	R1 siAMPK A-769662	Atp1a2	27.0262	0.0799307						B11	11	R4 siAMPK A-769662	Atp1a2	26.4375	0.038879							R2 siAMPK A-769662	27.0897	1.85758	12.5285	1.8587		0.000122202	1.22202e-06			R6					0.97779	1.29955	0.861376	0.819221	0.692805	0.97205	0.812284	0.342395
B12	12	R1 siAMPK Diflunisal	Atp1a2	28.3868	0.188297						B12	12	R4 siAMPK Diflunisal	Atp1a2	27.4688	0.134506							R2 siAMPK Diflunisal	28.4946	1.85758	12.5022	1.8587		5.03696e-05	5.03696e-07
C1	13	R2 Basal	Atp1a2	28.0636	0.252262	27.8852	0.904645		1.85758		C1	13	R5 Basal	Atp1a2	27.2986	0.0923899	27.2332	0.339254		1.84264			R3 Basal	27.6534	1.85758	12.5781	1.8587		8.88801e-05	8.88801e-07
C2	14	R2 AICAR	Atp1a2	27.6795	0.0892407	27.6164	0.323144		1.85758		C2	14	R5 AICAR	Atp1a2	27.4848	0.0910278	27.5491	0.33042		1.84264			R3 AICAR	27.638	1.85758	12.4028	1.8587		8.04949e-05	8.04949e-07
C3	15	R2 A-769662	Atp1a2	28.7704	0.0530416	28.7329	0.184603		1.85758		C3	15	R5 A-769662	Atp1a2	28.3047	0.108859	28.2278	0.385645		1.84264			R3 A-769662	28.794	1.85758	12.4314	1.8587		4.00475e-05	4.00475e-07
C4	16	R2 Diflunisal	Atp1a2	27.9983	0.0854671	27.9379	0.305918		1.85758		C4	16	R5 Diflunisal	Atp1a2	27.7771	0.0881847	27.7147	0.318187		1.84264			R3 Diflunisal	27.7469	1.85758	12.4013	1.8587		7.51802e-05	7.51802e-07
C5	17	R2 siSCR Basal	Atp1a2	26.7808	0.0606672	26.7379	0.226896		1.85758		C5	17	R5 siSCR Basal	Atp1a2	26.0744	0.00414725	26.0714	0.0159073		1.84264			R3 siSCR Basal	26.575	1.85758	12.7376	1.8587		0.000191342	1.91342e-06
C6	18	R2 siSCR AICAR	Atp1a2	26.4332	0.0486853	26.3988	0.184422		1.85758		C6	18	R5 siSCR AICAR	Atp1a2	25.8604	0.0159713	25.8717	0.0617328		1.84264			R3 siSCR AICAR	26.8635	1.85758	12.7263	1.8587		0.000158918	1.58918e-06
C7	19	R2 siSCR A-769662	Atp1a2	27.35	0.0691532	27.3989	0.252394		1.85758		C7	19	R5 siSCR A-769662	Atp1a2	26.6858	0.162441	26.8007	0.606109		1.84264			R3 siSCR A-769662	27.1818	1.85758	12.778	1.8587		0.000134737	1.34737e-06
C8	20	R2 siSCR Diflunisal	Atp1a2	27.4075	0.0126022	27.3986	0.045996		1.85758		C8	20	R5 siSCR Diflunisal	Atp1a2	26.8733	0.00197719	26.8747	0.00735707		1.84264			R3 siSCR Diflunisal	27.3687	1.85758	13.327	1.8587		0.000168657	1.68657e-06
C9	21	R2 siAMPK Basal	Atp1a2	27.0655	0.0342205	27.0413	0.126549		1.85758		C9	21	R5 siAMPK Basal	Atp1a2	26.0864	0.0943226	26.1531	0.360656		1.84264			R3 siAMPK Basal	26.8579	1.85758	12.6848	1.8587		0.000155411	1.55411e-06
C10	22	R2 siAMPK AICAR	Atp1a2	26.913	0.0139793	26.9229	0.0519233		1.85758		C10	22	R5 siAMPK AICAR	Atp1a2	26.174	0.0181252	26.1868	0.0692149		1.84264			R3 siAMPK AICAR	26.8346	1.85758	12.5295	1.8587		0.0001432	1.432e-06
C11	23	R2 siAMPK A-769662	Atp1a2	27.1241	0.0485464	27.0897	0.179206		1.85758		C11	23	R5 siAMPK A-769662	Atp1a2	26.2359	0.0248296	26.2184	0.0947029		1.84264			R3 siAMPK A-769662	26.9234	1.85758	12.5357	1.8587		0.000136061	1.36061e-06
C12	24	R2 siAMPK Diflunisal	Atp1a2	28.5593	0.0915875	28.4946	0.321421		1.85758		C12	24	R5 siAMPK Diflunisal	Atp1a2	27.3655	0.0964765	27.4337	0.351671		1.84264			R3 siAMPK Diflunisal	28.359	1.85758	12.6691	1.8587		6.07494e-05	6.07494e-07
D1	13	R2 Basal	Atp1a2	27.7068	0.252262						D1	13	R5 Basal	Atp1a2	27.1679	0.0923899							R4 Basal	27.0239	1.84264	13.2415	1.8568		0.000243018	2.43018e-06
D2	14	R2 AICAR	Atp1a2	27.5533	0.0892407						D2	14	R5 AICAR	Atp1a2	27.6135	0.0910278							R4 AICAR	27.3038	1.84264	13.0604	1.8568		0.000183089	1.83089e-06
D3	15	R2 A-769662	Atp1a2	28.6954	0.0530416						D3	15	R5 A-769662	Atp1a2	28.1508	0.108859							R4 A-769662	27.7926	1.84264	13.1745	1.8568		0.00014574	1.4574e-06
D4	16	R2 Diflunisal	Atp1a2	27.8774	0.0854671						D4	16	R5 Diflunisal	Atp1a2	27.6523	0.0881847							R4 Diflunisal	27.6124	1.84264	13.4569	1.8568		0.000193781	1.93781e-06
D5	17	R2 siSCR Basal	Atp1a2	26.695	0.0606672						D5	17	R5 siSCR Basal	Atp1a2	26.0685	0.00414725							R4 siSCR Basal	26.0005	1.84264	13.875	1.8568		0.000672282	6.72282e-06
D6	18	R2 siSCR AICAR	Atp1a2	26.3644	0.0486853						D6	18	R5 siSCR AICAR	Atp1a2	25.883	0.0159713							R4 siSCR AICAR	26.0338	1.84264	15.0593	1.8568		0.00137087	1.37087e-05
D7	19	R2 siSCR A-769662	Atp1a2	27.4478	0.0691532						D7	19	R5 siSCR A-769662	Atp1a2	26.9155	0.162441							R4 siSCR A-769662	26.5819	1.84264	13.9842	1.8568		0.000504164	5.04164e-06
D8	20	R2 siSCR Diflunisal	Atp1a2	27.3897	0.0126022						D8	20	R5 siSCR Diflunisal	Atp1a2	26.8761	0.00197719							R4 siSCR Diflunisal	26.6363	1.84264	14.468	1.8568		0.000657905	6.57905e-06
D9	21	R2 siAMPK Basal	Atp1a2	27.0171	0.0342205						D9	21	R5 siAMPK Basal	Atp1a2	26.2198	0.0943226							R4 siAMPK Basal	26.1703	1.84264	13.487	1.8568		0.000476635	4.76635e-06
D10	22	R2 siAMPK AICAR	Atp1a2	26.9328	0.0139793						D10	22	R5 siAMPK AICAR	Atp1a2	26.1996	0.0181252							R4 siAMPK AICAR	26.1454	1.84264	13.5634	1.8568		0.000507377	5.07377e-06
D11	23	R2 siAMPK A-769662	Atp1a2	27.0554	0.0485464						D11	23	R5 siAMPK A-769662	Atp1a2	26.2008	0.0248296							R4 siAMPK A-769662	26.465	1.84264	13.9001	1.8568		0.000514045	5.14045e-06
D12	24	R2 siAMPK Diflunisal	Atp1a2	28.4298	0.0915875						D12	24	R5 siAMPK Diflunisal	Atp1a2	27.502	0.0964765							R4 siAMPK Diflunisal	27.5639	1.84264	13.5255	1.8568		0.00020827	2.0827e-06
E1	25	R3 Basal	Atp1a2	27.5469	0.150662	27.6534	0.544821		1.85758		E1	25	R6 Basal	Atp1a2	27.1766	0.111142	27.2552	0.407784		1.84264			R5 Basal	27.2332	1.84264	13.6438	1.8568		0.000274275	2.74275e-06
E2	26	R3 AICAR	Atp1a2	27.6558	0.0250575	27.638	0.090663		1.85758		E2	26	R6 AICAR	Atp1a2	27.5649	0.0544713	27.5263	0.197888		1.84264			R5 AICAR	27.5491	1.84264	13.6034	1.8568		0.000220533	2.20533e-06
E3	27	R3 A-769662	Atp1a2	28.8294	0.0501784	28.794	0.174267		1.85758		E3	27	R6 A-769662	Atp1a2	27.9883	0.0590757	27.9465	0.211389		1.84264			R5 A-769662	28.2278	1.84264	13.6677	1.8568		0.00015158	1.5158e-06
E4	28	R3 Diflunisal	Atp1a2	27.781	0.0482915	27.7469	0.174043		1.85758		E4	28	R6 Diflunisal	Atp1a2	27.6939	0.069632	27.6446	0.251882		1.84264			R5 Diflunisal	27.7147	1.84264	13.297	1.8568		0.000164888	1.64888e-06
E5	29	R3 siSCR Basal	Atp1a2	26.6679	0.131452	26.575	0.494647		1.85758		E5	29	R6 siSCR Basal	Atp1a2	26.2316	0.242561	26.0601	0.930775		1.84264			R5 siSCR Basal	26.0714	1.84264	14.5376	1.8568		0.000970062	9.70062e-06
E6	30	R3 siSCR AICAR	Atp1a2	26.8449	0.0262902	26.8635	0.0978659		1.85758		E6	30	R6 siSCR AICAR	Atp1a2	26.0283	0.0242995	26.0111	0.0934199		1.84264			R5 siSCR AICAR	25.8717	1.84264	13.9601	1.8568		0.000766667	7.66667e-06
E7	31	R3 siSCR A-769662	Atp1a2	27.2964	0.162178	27.1818	0.596644		1.85758		E7	31	R6 siSCR A-769662	Atp1a2	26.8067	0.065652	26.7602	0.245334		1.84264			R5 siSCR A-769662	26.8007	1.84264	13.9788	1.8568		0.000439581	4.39581e-06
E8	32	R3 siSCR Diflunisal	Atp1a2	27.5106	0.200624	27.3687	0.733043		1.85758		E8	32	R6 siSCR Diflunisal	Atp1a2	26.6037	0.0793103	26.5476	0.298747		1.84264			R5 siSCR Diflunisal	26.8747	1.84264	14.4816	1.8568		0.000573492	5.73492e-06
E9	33	R3 siAMPK Basal	Atp1a2	26.8791	0.0299506	26.8579	0.111515		1.85758		E9	33	R6 siAMPK Basal	Atp1a2	26.4633	0.116896	26.3806	0.443113		1.84264			R5 siAMPK Basal	26.1531	1.84264	15.0644	1.8568		0.00127853	1.27853e-05
E10	34	R3 siAMPK AICAR	Atp1a2	26.853	0.0259395	26.8346	0.0966644		1.85758		E10	34	R6 siAMPK AICAR	Atp1a2	26.2922	0.036721	26.2663	0.139803		1.84264			R5 siAMPK AICAR	26.1868	1.84264	13.9481	1.8568		0.000627671	6.27671e-06
E11	35	R3 siAMPK A-769662	Atp1a2	27.0094	0.121647	26.9234	0.451827		1.85758		E11	35	R6 siAMPK A-769662	Atp1a2	26.6278	0.0515203	26.5914	0.193748		1.84264			R5 siAMPK A-769662	26.2184	1.84264	14.2841	1.8568		0.000758024	7.58024e-06
E12	36	R3 siAMPK Diflunisal	Atp1a2	28.3633	0.00595586	28.359	0.0210016		1.85758		E12	36	R6 siAMPK Diflunisal	Atp1a2	27.7523	0.0132442	27.7429	0.0477391		1.84264			R5 siAMPK Diflunisal	27.4337	1.84264	14.0609	1.8568		0.000314109	3.14109e-06
F1	25	R3 Basal	Atp1a2	27.76	0.150662						F1	25	R6 Basal	Atp1a2	27.3338	0.111142							R6 Basal	27.2552	1.84264	14.117	1.8568		0.000362703	3.62703e-06
F2	26	R3 AICAR	Atp1a2	27.6203	0.0250575						F2	26	R6 AICAR	Atp1a2	27.4878	0.0544713							R6 AICAR	27.5263	1.84264	14.4904	1.8568		0.000387201	3.87201e-06
F3	27	R3 A-769662	Atp1a2	28.7585	0.0501784						F3	27	R6 A-769662	Atp1a2	27.9047	0.0590757							R6 A-769662	27.9465	1.84264	14.2936	1.8568		0.000265168	2.65168e-06
F4	28	R3 Diflunisal	Atp1a2	27.7127	0.0482915						F4	28	R6 Diflunisal	Atp1a2	27.5954	0.069632							R6 Diflunisal	27.6446	1.84264	13.5977	1.8568		0.000207298	2.07298e-06
F5	29	R3 siSCR Basal	Atp1a2	26.482	0.131452						F5	29	R6 siSCR Basal	Atp1a2	25.8886	0.242561							R6 siSCR Basal	26.0601	1.84264	14.203	1.8568		0.000794115	7.94115e-06
F6	30	R3 siSCR AICAR	Atp1a2	26.8821	0.0262902						F6	30	R6 siSCR AICAR	Atp1a2	25.9939	0.0242995							R6 siSCR AICAR	26.0111	1.84264	14.6143	1.8568		0.00105543	1.05543e-05
F7	31	R3 siSCR A-769662	Atp1a2	27.0671	0.162178						F7	31	R6 siSCR A-769662	Atp1a2	26.7138	0.065652							R6 siSCR A-769662	26.7602	1.84264	14.6896	1.8568		0.000699569	6.99569e-06
F8	32	R3 siSCR Diflunisal	Atp1a2	27.2268	0.200624						F8	32	R6 siSCR Diflunisal	Atp1a2	26.4916	0.0793103							R6 siSCR Diflunisal	26.5476	1.84264	14.3986	1.8568		0.000665333	6.65333e-06
F9	33	R3 siAMPK Basal	Atp1a2	26.8368	0.0299506						F9	33	R6 siAMPK Basal	Atp1a2	26.2979	0.116896							R6 siAMPK Basal	26.3806	1.84264	13.9628	1.8568		0.000562664	5.62664e-06
F10	34	R3 siAMPK AICAR	Atp1a2	26.8163	0.0259395						F10	34	R6 siAMPK AICAR	Atp1a2	26.2403	0.036721							R6 siAMPK AICAR	26.2663	1.84264	14.3971	1.8568		0.000789453	7.89453e-06
F11	35	R3 siAMPK A-769662	Atp1a2	26.8374	0.121647						F11	35	R6 siAMPK A-769662	Atp1a2	26.5549	0.0515203							R6 siAMPK A-769662	26.5914	1.84264	14.428	1.8568		0.000659699	6.59699e-06
F12	36	R3 siAMPK Diflunisal	Atp1a2	28.3548	0.00595586						F12	36	R6 siAMPK Diflunisal	Atp1a2	27.7335	0.0132442							R6 siAMPK Diflunisal	27.7429	1.84264	14.1694	1.8568		0.000278077	2.78077e-06
Fxyd1																													Gene expression	18S 1:100			Extracted results Fxyd1
Well	Sample	Sample name	Assay	CT	ST DEV	Average Ct	CV (%)	Warning	Efficency		Well	Sample	Sample name	Assay	CT	ST DEV	Average Ct	CV (%)	Warning	Efficency			Sample name	Fxyd1 CT	Fxyd1 EFF	18SrRNA CT	18SrRNA EFF		Fxyd1/18SrRNA	Calculated dilution				Basal	AICAR	A-769662	Diflunisal	siSCR Basal	siSCR AICAR	siSCR A-769662	siSCR Diflunisal	siAMPK Basal	siAMPK AICAR	siAMPK A-769662	siAMPK Diflunisal
A1	1	R1 Basal	Fxyd1	21.6134	0.0512681	21.6497	0.236808		1.87403		A1	1	R4 Basal	Fxyd1	21.4122	0.00593158	21.4164	0.0276964		1.88146			R1 Basal	21.6497	1.87403	12.5134	1.8587		0.00290548	2.90548e-05			R1	2.90548e-05	3.33647e-05	3.24549e-05	1.64807e-05	2.10032e-05	1.96442e-05	1.94025e-05	1.05246e-05	1.4357e-05	1.54126e-05	1.69942e-05	1.07633e-05
A2	2	R1 AICAR	Fxyd1	21.3593	0.137446	21.2621	0.646435		1.87403		A2	2	R4 AICAR	Fxyd1	21.5371	0.0404799	21.5084	0.188205		1.88146			R1 AICAR	21.2621	1.87403	12.3439	1.8587		0.00333647	3.33647e-05			R2	3.42869e-05	2.91179e-05	2.95103e-05	1.41324e-05	2.04525e-05	1.84519e-05	2.12686e-05	9.855e-06	1.48609e-05	1.37806e-05	1.63439e-05	1.01207e-05
A3	3	R1 A-769662	Fxyd1	21.5598	0.0597878	21.5176	0.277856		1.87403		A3	3	R4 A-769662	Fxyd1	21.4516	0.0287934	21.4313	0.134352		1.88146			R1 A-769662	21.5176	1.87403	12.5581	1.8587		0.00324549	3.24549e-05			R3	3.83884e-05	3.22634e-05	2.76345e-05	1.45276e-05	2.08459e-05	2.04609e-05	2.21606e-05	1.46343e-05	1.61625e-05	1.38975e-05	1.6763e-05	1.11632e-05
A4	4	R1 Diflunisal	Fxyd1	22.6219	0.0483347	22.5878	0.213986		1.87403		A4	4	R4 Diflunisal	Fxyd1	22.4272	0.07987	22.4836	0.355236		1.88146			R1 Diflunisal	22.5878	1.87403	12.5493	1.8587		0.00164807	1.64807e-05			R4	4.78836e-05	4.03861e-05	4.55093e-05	2.78684e-05	4.7077e-05	8.08577e-05	5.65566e-05	3.66442e-05	3.02856e-05	3.1491e-05	4.54156e-05	2.51549e-05
A5	5	R1 siSCR Basal	Fxyd1	22.3297	0.0832417	22.2708	0.37377		1.87403		A5	5	R4 siSCR Basal	Fxyd1	22.0446	0.0268607	22.0636	0.121742		1.88146			R1 siSCR Basal	22.2708	1.87403	12.6193	1.8587		0.00210032	2.10032e-05			R5	5.74684e-05	5.31129e-05	5.43686e-05	2.69561e-05	6.70492e-05	4.88069e-05	5.15225e-05	3.89203e-05	7.12703e-05	3.40148e-05	5.82252e-05	3.31569e-05
A6	6	R1 siSCR AICAR	Fxyd1	22.2719	0.0224316	22.256	0.100789		1.87403		A6	6	R4 siSCR AICAR	Fxyd1	22.3316	0.0504697	22.3673	0.225641		1.88146			R1 siSCR AICAR	22.256	1.87403	12.4965	1.8587		0.00196442	1.96442e-05			R6	8.36352e-05	8.12637e-05	8.26923e-05	2.89785e-05	5.53325e-05	7.11172e-05	8.25592e-05	3.74846e-05	4.0668e-05	4.61028e-05	5.89409e-05	3.48949e-05
A7	7	R1 siSCR A-769662	Fxyd1	22.193	0.12284	22.2799	0.551347		1.87403		A7	7	R4 siSCR A-769662	Fxyd1	21.8627	0.0247635	21.8802	0.113177		1.88146			R1 siSCR A-769662	22.2799	1.87403	12.5006	1.8587		0.00194025	1.94025e-05
A8	8	R1 siSCR Diflunisal	Fxyd1	23.5301	0.0542137	23.5684	0.230026		1.87403		A8	8	R4 siSCR Diflunisal	Fxyd1	23.028	0.0177947	23.0406	0.0772322		1.88146			R1 siSCR Diflunisal	23.5684	1.87403	12.8195	1.8587		0.00105246	1.05246e-05
A9	9	R1 siAMPK Basal	Fxyd1	22.7628	0.0379888	22.7897	0.166693		1.87403		A9	9	R4 siAMPK Basal	Fxyd1	22.3517	0.0421522	22.3815	0.188335		1.88146			R1 siAMPK Basal	22.7897	1.87403	12.5313	1.8587		0.0014357	1.4357e-05
A10	10	R1 siAMPK AICAR	Fxyd1	26.3381	0.0737577	26.3902	0.279488		1.87403		A10	10	R4 siAMPK AICAR	Fxyd1	22.382	0.0176841	22.3945	0.0789663		1.88146			R1 siAMPK AICAR	26.3902	1.87403	16.2941	1.8587		0.00154126	1.54126e-05
A11	11	R1 siAMPK A-769662	Fxyd1	22.5469	0.0163678	22.5585	0.0725572		1.87403		A11	11	R4 siAMPK A-769662	Fxyd1	22.1467	0.00246812	22.145	0.0111453		1.88146			R1 siAMPK A-769662	22.5585	1.87403	12.5691	1.8587		0.00169942	1.69942e-05								2.07672e-05	Average Basal for first independent experiment
A12	12	R1 siAMPK Diflunisal	Fxyd1	23.3408	0.0263226	23.3222	0.112865		1.87403		A12	12	R4 siAMPK Diflunisal	Fxyd1	22.7202	0.0102528	22.7129	0.0451409		1.88146			R1 siAMPK Diflunisal	23.3222	1.87403	12.6062	1.8587		0.00107633	1.07633e-05								5.64862e-05	Average Basal for second independent experiment
B1	1	R1 Basal	Fxyd1	21.6859	0.0512681						B1	1	R4 Basal	Fxyd1	21.4206	0.00593158							R2 Basal	21.3511	1.87403	12.4781	1.8587		0.00342869	3.42869e-05
B2	2	R1 AICAR	Fxyd1	21.1649	0.137446						B2	2	R4 AICAR	Fxyd1	21.4798	0.0404799							R2 AICAR	21.4213	1.87403	12.2856	1.8587		0.00291179	2.91179e-05
B3	3	R1 A-769662	Fxyd1	21.4753	0.0597878						B3	3	R4 A-769662	Fxyd1	21.4109	0.0287934							R2 A-769662	21.6431	1.87403	12.5319	1.8587		0.00295103	2.95103e-05			PRESENTED RESULTS
B4	4	R1 Diflunisal	Fxyd1	22.5536	0.0483347						B4	4	R4 Diflunisal	Fxyd1	22.5401	0.07987							R2 Diflunisal	22.7533	1.87403	12.469	1.8587		0.00141324	1.41324e-05			NORMALISED RESULTS TO AVERAGE Basal
B5	5	R1 siSCR Basal	Fxyd1	22.212	0.0832417						B5	5	R4 siSCR Basal	Fxyd1	22.0826	0.0268607							R2 siSCR Basal	22.4855	1.87403	12.794	1.8587		0.00204525	2.04525e-05			Fxyd1	Basal	AICAR	A-769662	Diflunisal	siSCR Basal	siSCR AICAR	siSCR A-769662	siSCR Diflunisal	siAMPK Basal	siAMPK AICAR	siAMPK A-769662	siAMPK Diflunisal
B6	6	R1 siSCR AICAR	Fxyd1	22.2402	0.0224316						B6	6	R4 siSCR AICAR	Fxyd1	22.4029	0.0504697							R2 siSCR AICAR	22.4324	1.87403	12.5742	1.8587		0.00184519	1.84519e-05			R1					1.01136	0.945924	0.934286	0.50679	0.691331	0.742161	0.818319	0.518284
B7	7	R1 siSCR A-769662	Fxyd1	22.3668	0.12284						B7	7	R4 siSCR A-769662	Fxyd1	21.8977	0.0247635							R2 siSCR A-769662	22.2951	1.87403	12.6642	1.8587		0.00212686	2.12686e-05			R2					0.984846	0.888512	1.02414	0.474546	0.715595	0.663575	0.787005	0.487341
B8	8	R1 siSCR Diflunisal	Fxyd1	23.6068	0.0542137						B8	8	R4 siSCR Diflunisal	Fxyd1	23.0531	0.0177947							R2 siSCR Diflunisal	23.5064	1.87403	12.6506	1.8587		0.0009855	9.855e-06			R3					1.00379	0.985251	1.0671	0.704683	0.778271	0.669204	0.807186	0.53754
B9	9	R1 siAMPK Basal	Fxyd1	22.8165	0.0379888						B9	9	R4 siAMPK Basal	Fxyd1	22.4113	0.0421522							R2 siAMPK Basal	22.709	1.87403	12.5052	1.8587		0.00148609	1.48609e-05			R4					0.833424	1.43146	1.00125	0.648728	0.536159	0.557499	0.804012	0.445328
B10	10	R1 siAMPK AICAR	Fxyd1	26.4424	0.0737577						B10	10	R4 siAMPK AICAR	Fxyd1	22.407	0.0176841							R2 siAMPK AICAR	22.82	1.87403	12.496	1.8587		0.00137806	1.37806e-05			R5					1.187	0.864049	0.912125	0.689023	1.26173	0.602179	1.03079	0.586991
B11	11	R1 siAMPK A-769662	Fxyd1	22.5701	0.0163678						B11	11	R4 siAMPK A-769662	Fxyd1	22.1432	0.00246812							R2 siAMPK A-769662	22.5805	1.87403	12.5285	1.8587		0.00163439	1.63439e-05			R6					0.979575	1.25902	1.46158	0.663606	0.719963	0.816178	1.04346	0.617759
B12	12	R1 siAMPK Diflunisal	Fxyd1	23.3036	0.0263226						B12	12	R4 siAMPK Diflunisal	Fxyd1	22.7057	0.0102528							R2 siAMPK Diflunisal	23.3177	1.87403	12.5022	1.8587		0.00101207	1.01207e-05
C1	13	R2 Basal	Fxyd1	21.4215	0.0995502	21.3511	0.466253		1.87403		C1	13	R5 Basal	Fxyd1	21.5342	0.0178379	21.5216	0.0828839		1.88146			R3 Basal	21.2699	1.87403	12.5781	1.8587		0.00383884	3.83884e-05
C2	14	R2 AICAR	Fxyd1	21.4341	0.0180537	21.4213	0.0842791		1.87403		C2	14	R5 AICAR	Fxyd1	21.5784	0.0400119	21.6067	0.185183		1.88146			R3 AICAR	21.3737	1.87403	12.4028	1.8587		0.00322634	3.22634e-05
C3	15	R2 A-769662	Fxyd1	21.6596	0.0234269	21.6431	0.108242		1.87403		C3	15	R5 A-769662	Fxyd1	21.6485	0.022325	21.6328	0.1032		1.88146			R3 A-769662	21.6484	1.87403	12.4314	1.8587		0.00276345	2.76345e-05
C4	16	R2 Diflunisal	Fxyd1	22.8053	0.073527	22.7533	0.323149		1.87403		C4	16	R5 Diflunisal	Fxyd1	22.4839	0.147282	22.3798	0.658103		1.88146			R3 Diflunisal	22.6426	1.87403	12.4013	1.8587		0.00145276	1.45276e-05
C5	17	R2 siSCR Basal	Fxyd1	22.4933	0.0110526	22.4855	0.0491543		1.87403		C5	17	R5 siSCR Basal	Fxyd1	22.1391	0.0193403	22.1528	0.0873045		1.88146			R3 siSCR Basal	22.3995	1.87403	12.7376	1.8587		0.00208459	2.08459e-05
C6	18	R2 siSCR AICAR	Fxyd1	22.4578	0.0358646	22.4324	0.159878		1.87403		C6	18	R5 siSCR AICAR	Fxyd1	22.1295	0.0562961	22.0897	0.254852		1.88146			R3 siSCR AICAR	22.4181	1.87403	12.7263	1.8587		0.00204609	2.04609e-05
C7	19	R2 siSCR A-769662	Fxyd1	22.3155	0.0288703	22.2951	0.129491		1.87403		C7	19	R5 siSCR A-769662	Fxyd1	22.0347	0.0173901	22.0224	0.0789658		1.88146			R3 siSCR A-769662	22.342	1.87403	12.778	1.8587		0.00221606	2.21606e-05
C8	20	R2 siSCR Diflunisal	Fxyd1	23.4697	0.051848	23.5064	0.22057		1.87403		C8	20	R5 siSCR Diflunisal	Fxyd1	22.9139	0.0630085	22.9585	0.274445		1.88146			R3 siSCR Diflunisal	23.5445	1.87403	13.327	1.8587		0.00146343	1.46343e-05
C9	21	R2 siAMPK Basal	Fxyd1	22.7215	0.0176639	22.709	0.0777839		1.87403		C9	21	R5 siAMPK Basal	Fxyd1	22.5187	0.0753801	22.572	0.333955		1.88146			R3 siAMPK Basal	22.7525	1.87403	12.6848	1.8587		0.00161625	1.61625e-05
C10	22	R2 siAMPK AICAR	Fxyd1	22.8118	0.0116204	22.82	0.0509219		1.87403		C10	22	R5 siAMPK AICAR	Fxyd1	22.6575	0.0117445	22.6492	0.0518537		1.88146			R3 siAMPK AICAR	22.8396	1.87403	12.5295	1.8587		0.00138975	1.38975e-05
C11	23	R2 siAMPK A-769662	Fxyd1	22.6031	0.0318806	22.5805	0.141186		1.87403		C11	23	R5 siAMPK A-769662	Fxyd1	22.1067	0.0299088	22.1279	0.135163		1.88146			R3 siAMPK A-769662	22.5473	1.87403	12.5357	1.8587		0.0016763	1.6763e-05
C12	24	R2 siAMPK Diflunisal	Fxyd1	23.3238	0.00863302	23.3177	0.0370236		1.87403		C12	24	R5 siAMPK Diflunisal	Fxyd1	22.8127	0.0177152	22.8002	0.0776975		1.88146			R3 siAMPK Diflunisal	23.3262	1.87403	12.6691	1.8587		0.00111632	1.11632e-05
D1	13	R2 Basal	Fxyd1	21.2807	0.0995502						D1	13	R5 Basal	Fxyd1	21.5089	0.0178379							R4 Basal	21.4164	1.88146	13.2415	1.8568		0.00478836	4.78836e-05
D2	14	R2 AICAR	Fxyd1	21.4085	0.0180537						D2	14	R5 AICAR	Fxyd1	21.635	0.0400119							R4 AICAR	21.5084	1.88146	13.0604	1.8568		0.00403861	4.03861e-05
D3	15	R2 A-769662	Fxyd1	21.6265	0.0234269						D3	15	R5 A-769662	Fxyd1	21.617	0.022325							R4 A-769662	21.4313	1.88146	13.1745	1.8568		0.00455093	4.55093e-05
D4	16	R2 Diflunisal	Fxyd1	22.7013	0.073527						D4	16	R5 Diflunisal	Fxyd1	22.2756	0.147282							R4 Diflunisal	22.4836	1.88146	13.4569	1.8568		0.00278684	2.78684e-05
D5	17	R2 siSCR Basal	Fxyd1	22.4777	0.0110526						D5	17	R5 siSCR Basal	Fxyd1	22.1664	0.0193403							R4 siSCR Basal	22.0636	1.88146	13.875	1.8568		0.0047077	4.7077e-05
D6	18	R2 siSCR AICAR	Fxyd1	22.4071	0.0358646						D6	18	R5 siSCR AICAR	Fxyd1	22.0499	0.0562961							R4 siSCR AICAR	22.3673	1.88146	15.0593	1.8568		0.00808577	8.08577e-05
D7	19	R2 siSCR A-769662	Fxyd1	22.2747	0.0288703						D7	19	R5 siSCR A-769662	Fxyd1	22.0101	0.0173901							R4 siSCR A-769662	21.8802	1.88146	13.9842	1.8568		0.00565566	5.65566e-05
D8	20	R2 siSCR Diflunisal	Fxyd1	23.5431	0.051848						D8	20	R5 siSCR Diflunisal	Fxyd1	23.003	0.0630085							R4 siSCR Diflunisal	23.0406	1.88146	14.468	1.8568		0.00366442	3.66442e-05
D9	21	R2 siAMPK Basal	Fxyd1	22.6965	0.0176639						D9	21	R5 siAMPK Basal	Fxyd1	22.6253	0.0753801							R4 siAMPK Basal	22.3815	1.88146	13.487	1.8568		0.00302856	3.02856e-05
D10	22	R2 siAMPK AICAR	Fxyd1	22.8282	0.0116204						D10	22	R5 siAMPK AICAR	Fxyd1	22.6409	0.0117445							R4 siAMPK AICAR	22.3945	1.88146	13.5634	1.8568		0.0031491	3.1491e-05
D11	23	R2 siAMPK A-769662	Fxyd1	22.558	0.0318806						D11	23	R5 siAMPK A-769662	Fxyd1	22.149	0.0299088							R4 siAMPK A-769662	22.145	1.88146	13.9001	1.8568		0.00454156	4.54156e-05
D12	24	R2 siAMPK Diflunisal	Fxyd1	23.3115	0.00863302						D12	24	R5 siAMPK Diflunisal	Fxyd1	22.7876	0.0177152							R4 siAMPK Diflunisal	22.7129	1.88146	13.5255	1.8568		0.00251549	2.51549e-05
E1	25	R3 Basal	Fxyd1	21.2252	0.0631717	21.2699	0.297		1.87403		E1	25	R6 Basal	Fxyd1	21.3368	0.0769568	21.3913	0.359758		1.88146			R5 Basal	21.5216	1.88146	13.6438	1.8568		0.00574684	5.74684e-05
E2	26	R3 AICAR	Fxyd1	21.4122	0.0544834	21.3737	0.254909		1.87403		E2	26	R6 AICAR	Fxyd1	21.7773	0.0354465	21.8024	0.162581		1.88146			R5 AICAR	21.6067	1.88146	13.6034	1.8568		0.00531129	5.31129e-05
E3	27	R3 A-769662	Fxyd1	21.6336	0.0209844	21.6484	0.0969326		1.87403		E3	27	R6 A-769662	Fxyd1	21.6116	0.0416276	21.5821	0.19288		1.88146			R5 A-769662	21.6328	1.88146	13.6677	1.8568		0.00543686	5.43686e-05
E4	28	R3 Diflunisal	Fxyd1	22.6633	0.0293706	22.6426	0.129714		1.87403		E4	28	R6 Diflunisal	Fxyd1	22.6243	0.0913029	22.5597	0.404717		1.88146			R5 Diflunisal	22.3798	1.88146	13.297	1.8568		0.00269561	2.69561e-05
E5	29	R3 siSCR Basal	Fxyd1	22.4405	0.0579819	22.3995	0.258854		1.87403		E5	29	R6 siSCR Basal	Fxyd1	22.1744	0.0641644	22.129	0.289956		1.88146			R5 siSCR Basal	22.1528	1.88146	14.5376	1.8568		0.00670492	6.70492e-05
E6	30	R3 siSCR AICAR	Fxyd1	22.4776	0.0841359	22.4181	0.375304		1.87403		E6	30	R6 siSCR AICAR	Fxyd1	22.2205	0.121489	22.1346	0.548866		1.88146			R5 siSCR AICAR	22.0897	1.88146	13.9601	1.8568		0.00488069	4.88069e-05
E7	31	R3 siSCR A-769662	Fxyd1	22.4196	0.109675	22.342	0.490891		1.87403		E7	31	R6 siSCR A-769662	Fxyd1	22.0057	0.0471492	21.9724	0.214584		1.88146			R5 siSCR A-769662	22.0224	1.88146	13.9788	1.8568		0.00515225	5.15225e-05
E8	32	R3 siSCR Diflunisal	Fxyd1	23.5944	0.0705639	23.5445	0.299705		1.87403		E8	32	R6 siSCR Diflunisal	Fxyd1	22.9623	0.0361964	22.9367	0.15781		1.88146			R5 siSCR Diflunisal	22.9585	1.88146	14.4816	1.8568		0.00389203	3.89203e-05
E9	33	R3 siAMPK Basal	Fxyd1	22.8163	0.0901781	22.7525	0.396344		1.87403		E9	33	R6 siAMPK Basal	Fxyd1	22.4298	0.0689657	22.381	0.308144		1.88146			R5 siAMPK Basal	22.572	1.88146	15.0644	1.8568		0.00712703	7.12703e-05
E10	34	R3 siAMPK AICAR	Fxyd1	22.8678	0.0398581	22.8396	0.174513		1.87403		E10	34	R6 siAMPK AICAR	Fxyd1	22.6713	0.089853	22.6078	0.397442		1.88146			R5 siAMPK AICAR	22.6492	1.88146	13.9481	1.8568		0.00340148	3.40148e-05
E11	35	R3 siAMPK A-769662	Fxyd1	22.525	0.0315515	22.5473	0.139935		1.87403		E11	35	R6 siAMPK A-769662	Fxyd1	22.2796	0.0427335	22.2494	0.192066		1.88146			R5 siAMPK A-769662	22.1279	1.88146	14.2841	1.8568		0.00582252	5.82252e-05
E12	36	R3 siAMPK Diflunisal	Fxyd1	23.2887	0.0531253	23.3262	0.227749		1.87403		E12	36	R6 siAMPK Diflunisal	Fxyd1	22.8199	0.00791282	22.8255	0.0346665		1.88146			R5 siAMPK Diflunisal	22.8002	1.88146	14.0609	1.8568		0.00331569	3.31569e-05
F1	25	R3 Basal	Fxyd1	21.3146	0.0631717						F1	25	R6 Basal	Fxyd1	21.4457	0.0769568							R6 Basal	21.3913	1.88146	14.117	1.8568		0.00836352	8.36352e-05
F2	26	R3 AICAR	Fxyd1	21.3352	0.0544834						F2	26	R6 AICAR	Fxyd1	21.8275	0.0354465							R6 AICAR	21.8024	1.88146	14.4904	1.8568		0.00812637	8.12637e-05
F3	27	R3 A-769662	Fxyd1	21.6633	0.0209844						F3	27	R6 A-769662	Fxyd1	21.5527	0.0416276							R6 A-769662	21.5821	1.88146	14.2936	1.8568		0.00826923	8.26923e-05
F4	28	R3 Diflunisal	Fxyd1	22.6218	0.0293706						F4	28	R6 Diflunisal	Fxyd1	22.4951	0.0913029							R6 Diflunisal	22.5597	1.88146	13.5977	1.8568		0.00289785	2.89785e-05
F5	29	R3 siSCR Basal	Fxyd1	22.3585	0.0579819						F5	29	R6 siSCR Basal	Fxyd1	22.0837	0.0641644							R6 siSCR Basal	22.129	1.88146	14.203	1.8568		0.00553325	5.53325e-05
F6	30	R3 siSCR AICAR	Fxyd1	22.3586	0.0841359						F6	30	R6 siSCR AICAR	Fxyd1	22.0487	0.121489							R6 siSCR AICAR	22.1346	1.88146	14.6143	1.8568		0.00711172	7.11172e-05
F7	31	R3 siSCR A-769662	Fxyd1	22.2645	0.109675						F7	31	R6 siSCR A-769662	Fxyd1	21.9391	0.0471492							R6 siSCR A-769662	21.9724	1.88146	14.6896	1.8568		0.00825592	8.25592e-05
F8	32	R3 siSCR Diflunisal	Fxyd1	23.4946	0.0705639						F8	32	R6 siSCR Diflunisal	Fxyd1	22.9111	0.0361964							R6 siSCR Diflunisal	22.9367	1.88146	14.3986	1.8568		0.00374846	3.74846e-05
F9	33	R3 siAMPK Basal	Fxyd1	22.6887	0.0901781						F9	33	R6 siAMPK Basal	Fxyd1	22.3322	0.0689657							R6 siAMPK Basal	22.381	1.88146	13.9628	1.8568		0.0040668	4.0668e-05
F10	34	R3 siAMPK AICAR	Fxyd1	22.8114	0.0398581						F10	34	R6 siAMPK AICAR	Fxyd1	22.5443	0.089853							R6 siAMPK AICAR	22.6078	1.88146	14.3971	1.8568		0.00461028	4.61028e-05
F11	35	R3 siAMPK A-769662	Fxyd1	22.5696	0.0315515						F11	35	R6 siAMPK A-769662	Fxyd1	22.2192	0.0427335							R6 siAMPK A-769662	22.2494	1.88146	14.428	1.8568		0.00589409	5.89409e-05
F12	36	R3 siAMPK Diflunisal	Fxyd1	23.3638	0.0531253						F12	36	R6 siAMPK Diflunisal	Fxyd1	22.8311	0.00791282							R6 siAMPK Diflunisal	22.8255	1.88146	14.1694	1.8568		0.00348949	3.48949e-05
Prkaa1																													Gene expression	18S 1:100
Well	Sample	Sample name	Assay	CT	ST DEV	Average Ct	CV (%)	Warning	Efficency		Well	Sample	Sample name	Assay	CT	ST DEV	Average Ct	CV (%)	Warning	Efficency			Sample name	Prkaa1 CT	Prkaa1 EFF	18SrRNA CT	18SrRNA EFF		Prkaa1/18SrRNA	Calculated dilution			Extracted results Prkaa1
A1	1	R1 Basal	Prkaa1	22.9591	0.0466191	22.992	0.202762		1.94573		A1	1	R4 Basal	Prkaa1	23.0624	0.0175479	23.05	0.0761297		1.91947			R1 Basal	22.992	1.94573	12.5134	1.8587		0.000527421	5.27421e-06				Basal	AICAR	A-769662	Diflunisal	siSCR Basal	siSCR AICAR	siSCR A-769662	siSCR Diflunisal	siAMPK Basal	siAMPK AICAR	siAMPK A-769662	siAMPK Diflunisal
A2	2	R1 AICAR	Prkaa1	22.675	0.141507	22.575	0.626831		1.94573		A2	2	R4 AICAR	Prkaa1	23.1842	0.0674646	23.1365	0.291594		1.91947			R1 AICAR	22.575	1.94573	12.3439	1.8587		0.000626741	6.26741e-06			R1	5.27421e-06	6.26741e-06	5.1839e-06	3.60445e-06	5.05184e-06	4.31467e-06	4.32889e-06	3.88621e-06	5.58181e-07	4.0893e-07	5.25915e-07	5.20774e-07
A3	3	R1 A-769662	Prkaa1	23.0485	0.015653	23.0596	0.0678806		1.94573		A3	3	R4 A-769662	Prkaa1	23.2962	0.00408791	23.2991	0.0175453		1.91947			R1 A-769662	23.0596	1.94573	12.5581	1.8587		0.00051839	5.1839e-06			R2	5.68717e-06	5.98209e-06	5.40913e-06	3.35803e-06	5.18699e-06	4.44506e-06	4.35046e-06	3.51537e-06	6.02928e-07	5.31022e-07	5.32506e-07	4.87427e-07
A4	4	R1 Diflunisal	Prkaa1	23.6403	0.0608641	23.5973	0.257928		1.94573		A4	4	R4 Diflunisal	Prkaa1	23.8894	0.00167239	23.8882	0.00700089		1.91947			R1 Diflunisal	23.5973	1.94573	12.5493	1.8587		0.000360445	3.60445e-06			R3	6.48893e-06	6.33815e-06	5.09666e-06	3.26049e-06	5.06374e-06	4.91681e-06	4.60962e-06	5.11584e-06	6.53357e-07	5.27143e-07	5.42827e-07	5.50002e-07
A5	5	R1 siSCR Basal	Prkaa1	23.2017	0.0655009	23.1554	0.282876		1.94573		A5	5	R4 siSCR Basal	Prkaa1	23.4888	0.00117337	23.4897	0.00499525		1.91947			R1 siSCR Basal	23.1554	1.94573	12.6193	1.8587		0.000505184	5.05184e-06			R4	1.07528e-05	9.0856e-06	8.76969e-06	7.11294e-06	1.19479e-05	2.31474e-05	1.15201e-05	1.16509e-05	9.54546e-07	7.80755e-07	9.92668e-07	6.74585e-07
A6	6	R1 siSCR AICAR	Prkaa1	23.3129	0.0495229	23.2779	0.212746		1.94573		A6	6	R4 siSCR AICAR	Prkaa1	23.6147	0.021625	23.5994	0.0916339		1.91947			R1 siSCR AICAR	23.2779	1.94573	12.4965	1.8587		0.000431467	4.31467e-06			R5	1.10785e-05	1.33935e-05	9.36589e-06	6.2909e-06	1.76397e-05	1.15451e-05	1.0009e-05	1.09042e-05	2.10668e-06	1.05271e-06	1.25737e-06	9.56284e-07
A7	7	R1 siSCR A-769662	Prkaa1	23.2547	0.0312898	23.2769	0.134425		1.94573		A7	7	R4 siSCR A-769662	Prkaa1	23.6577	0.0120183	23.6492	0.0508188		1.91947			R1 siSCR A-769662	23.2769	1.94573	12.5006	1.8587		0.000432889	4.32889e-06			R6	1.6826e-05	2.40298e-05	1.57788e-05	7.06028e-06	1.38075e-05	1.56773e-05	1.68851e-05	1.06337e-05	1.16322e-06	1.34047e-06	1.36358e-06	9.47013e-07
A8	8	R1 siSCR Diflunisal	Prkaa1	23.8264	0.128019	23.7358	0.539347		1.94573		A8	8	R4 siSCR Diflunisal	Prkaa1	24.0568	0.0485707	24.0911	0.201613		1.91947			R1 siSCR Diflunisal	23.7358	1.94573	12.8195	1.8587		0.000388621	3.88621e-06
A9	9	R1 siAMPK Basal	Prkaa1	26.402	0.0271291	26.3828	0.102829		1.94573		A9	9	R4 siAMPK Basal	Prkaa1	26.9673	0.0419729	26.997	0.155473		1.91947			R1 siAMPK Basal	26.3828	1.94573	12.5313	1.8587		5.58181e-05	5.58181e-07
A10	10	R1 siAMPK AICAR	Prkaa1	30.2304	0.175207	30.3543	0.577207		1.94573		A10	10	R4 siAMPK AICAR	Prkaa1	27.3556	0.0312736	27.3777	0.11423		1.91947			R1 siAMPK AICAR	30.3543	1.94573	16.2941	1.8587		4.0893e-05	4.0893e-07
A11	11	R1 siAMPK A-769662	Prkaa1	26.5712	0.0901767	26.5074	0.340194		1.94573		A11	11	R4 siAMPK A-769662	Prkaa1	27.2626	0.0939962	27.329	0.343943		1.91947			R1 siAMPK A-769662	26.5074	1.94573	12.5691	1.8587		5.25915e-05	5.25915e-07
A12	12	R1 siAMPK Diflunisal	Prkaa1	26.6953	0.195993	26.5567	0.738017		1.94573		A12	12	R4 siAMPK Diflunisal	Prkaa1	27.5707	0.00671652	27.5659	0.0243653		1.91947			R1 siAMPK Diflunisal	26.5567	1.94573	12.6062	1.8587		5.20774e-05	5.20774e-07								5.10086e-06	Average Basal for first independent experiment
B1	1	R1 Basal	Prkaa1	23.025	0.0466191						B1	1	R4 Basal	Prkaa1	23.0376	0.0175479							R2 Basal	22.8458	1.94573	12.4781	1.8587		0.000568717	5.68717e-06								1.4465e-05	Average Basal for second independent experiment
B2	2	R1 AICAR	Prkaa1	22.4749	0.141507						B2	2	R4 AICAR	Prkaa1	23.0888	0.0674646							R2 AICAR	22.5906	1.94573	12.2856	1.8587		0.000598209	5.98209e-06
B3	3	R1 A-769662	Prkaa1	23.0707	0.015653						B3	3	R4 A-769662	Prkaa1	23.302	0.00408791							R2 A-769662	22.9712	1.94573	12.5319	1.8587		0.000540913	5.40913e-06
B4	4	R1 Diflunisal	Prkaa1	23.5543	0.0608641						B4	4	R4 Diflunisal	Prkaa1	23.887	0.00167239							R2 Diflunisal	23.6289	1.94573	12.469	1.8587		0.000335803	3.35803e-06			PRESENTED RESULTS
B5	5	R1 siSCR Basal	Prkaa1	23.109	0.0655009						B5	5	R4 siSCR Basal	Prkaa1	23.4905	0.00117337							R2 siSCR Basal	23.2784	1.94573	12.794	1.8587		0.000518699	5.18699e-06			NORMALISED RESULTS TO AVERAGE Basal
B6	6	R1 siSCR AICAR	Prkaa1	23.2429	0.0495229						B6	6	R4 siSCR AICAR	Prkaa1	23.5841	0.021625							R2 siSCR AICAR	23.3055	1.94573	12.5742	1.8587		0.000444506	4.44506e-06			Prkaa1	Basal	AICAR	A-769662	Diflunisal	siSCR Basal	siSCR AICAR	siSCR A-769662	siSCR Diflunisal	siAMPK Basal	siAMPK AICAR	siAMPK A-769662	siAMPK Diflunisal
B7	7	R1 siSCR A-769662	Prkaa1	23.299	0.0312898						B7	7	R4 siSCR A-769662	Prkaa1	23.6407	0.0120183							R2 siSCR A-769662	23.4217	1.94573	12.6642	1.8587		0.000435046	4.35046e-06			R1					0.990391	0.845872	0.848659	0.761874	0.109429	0.0801689	0.103103	0.102095
B8	8	R1 siSCR Diflunisal	Prkaa1	23.6453	0.128019						B8	8	R4 siSCR Diflunisal	Prkaa1	24.1254	0.0485707							R2 siSCR Diflunisal	23.7292	1.94573	12.6506	1.8587		0.000351537	3.51537e-06			R2					1.01689	0.871434	0.852888	0.689172	0.118201	0.104104	0.104395	0.0955579
B9	9	R1 siAMPK Basal	Prkaa1	26.3636	0.0271291						B9	9	R4 siAMPK Basal	Prkaa1	27.0266	0.0419729							R2 siAMPK Basal	26.2426	1.94573	12.5052	1.8587		6.02928e-05	6.02928e-07			R3					0.992723	0.963918	0.903695	1.00294	0.128088	0.103344	0.106419	0.107825
B10	10	R1 siAMPK AICAR	Prkaa1	30.4782	0.175207						B10	10	R4 siAMPK AICAR	Prkaa1	27.3998	0.0312736							R2 siAMPK AICAR	26.4248	1.94573	12.496	1.8587		5.31022e-05	5.31022e-07			R4					0.825985	1.60023	0.79641	0.805453	0.0659899	0.0539753	0.0686254	0.0466356
B11	11	R1 siAMPK A-769662	Prkaa1	26.4437	0.0901767						B11	11	R4 siAMPK A-769662	Prkaa1	27.3955	0.0939962							R2 siAMPK A-769662	26.4509	1.94573	12.5285	1.8587		5.32506e-05	5.32506e-07			R5					1.21947	0.798138	0.691944	0.753832	0.145639	0.0727762	0.0869248	0.06611
B12	12	R1 siAMPK Diflunisal	Prkaa1	26.4181	0.195993						B12	12	R4 siAMPK Diflunisal	Prkaa1	27.5612	0.00671652							R2 siAMPK Diflunisal	26.5593	1.94573	12.5022	1.8587		4.87427e-05	4.87427e-07			R6					0.954543	1.08381	1.1673	0.735131	0.080416	0.0926697	0.0942673	0.0654691
C1	13	R2 Basal	Prkaa1	22.8472	0.0018639	22.8458	0.00815861		1.94573		C1	13	R5 Basal	Prkaa1	23.4286	0.0601951	23.386	0.257398		1.91947			R3 Basal	22.7408	1.94573	12.5781	1.8587		0.000648893	6.48893e-06
C2	14	R2 AICAR	Prkaa1	22.6368	0.0652447	22.5906	0.288813		1.94573		C2	14	R5 AICAR	Prkaa1	23.0891	0.0458234	23.0567	0.198742		1.91947			R3 AICAR	22.613	1.94573	12.4028	1.8587		0.000633815	6.33815e-06
C3	15	R2 A-769662	Prkaa1	23.0367	0.0925073	22.9712	0.402709		1.94573		C3	15	R5 A-769662	Prkaa1	23.6985	0.0454215	23.6663	0.191924		1.91947			R3 A-769662	22.9671	1.94573	12.4314	1.8587		0.000509666	5.09666e-06
C4	16	R2 Diflunisal	Prkaa1	23.6766	0.0673689	23.6289	0.285112		1.94573		C4	16	R5 Diflunisal	Prkaa1	23.9918	0.0947084	23.9248	0.395858		1.91947			R3 Diflunisal	23.6102	1.94573	12.4013	1.8587		0.000326049	3.26049e-06
C5	17	R2 siSCR Basal	Prkaa1	23.3509	0.102629	23.2784	0.440878		1.94573		C5	17	R5 siSCR Basal	Prkaa1	23.6339	0.159658	23.521	0.678788		1.91947			R3 siSCR Basal	23.262	1.94573	12.7376	1.8587		0.000506374	5.06374e-06
C6	18	R2 siSCR AICAR	Prkaa1	23.3212	0.0221874	23.3055	0.0952025		1.94573		C6	18	R5 siSCR AICAR	Prkaa1	23.654	0.0438948	23.623	0.185814		1.91947			R3 siSCR AICAR	23.2957	1.94573	12.7263	1.8587		0.000491681	4.91681e-06
C7	19	R2 siSCR A-769662	Prkaa1	23.453	0.0442522	23.4217	0.188936		1.94573		C7	19	R5 siSCR A-769662	Prkaa1	23.8753	0.0221025	23.8597	0.0926352		1.91947			R3 siSCR A-769662	23.4407	1.94573	12.778	1.8587		0.000460962	4.60962e-06
C8	20	R2 siSCR Diflunisal	Prkaa1	23.669	0.0851973	23.7292	0.35904		1.94573		C8	20	R5 siSCR Diflunisal	Prkaa1	24.1726	0.0466191	24.2055	0.192597		1.91947			R3 siSCR Diflunisal	23.7955	1.94573	13.327	1.8587		0.000511584	5.11584e-06
C9	21	R2 siAMPK Basal	Prkaa1	26.2519	0.0132483	26.2426	0.0504839		1.94573		C9	21	R5 siAMPK Basal	Prkaa1	27.3165	0.0516687	27.28	0.189401		1.91947			R3 siAMPK Basal	26.2891	1.94573	12.6848	1.8587		6.53357e-05	6.53357e-07
C10	22	R2 siAMPK AICAR	Prkaa1	26.425	0.000335826	26.4248	0.00127088		1.94573		C10	22	R5 siAMPK AICAR	Prkaa1	27.3196	0.049736	27.2844	0.182287		1.91947			R3 siAMPK AICAR	26.467	1.94573	12.5295	1.8587		5.27143e-05	5.27143e-07
C11	23	R2 siAMPK A-769662	Prkaa1	26.4877	0.0521151	26.4509	0.197026		1.94573		C11	23	R5 siAMPK A-769662	Prkaa1	27.4025	0.101119	27.331	0.369979		1.91947			R3 siAMPK A-769662	26.4287	1.94573	12.5357	1.8587		5.42827e-05	5.42827e-07
C12	24	R2 siAMPK Diflunisal	Prkaa1	26.5567	0.00363744	26.5593	0.0136956		1.94573		C12	24	R5 siAMPK Diflunisal	Prkaa1	27.529	0.014013	27.5389	0.0508843		1.91947			R3 siAMPK Diflunisal	26.5332	1.94573	12.6691	1.8587		5.50002e-05	5.50002e-07
D1	13	R2 Basal	Prkaa1	22.8445	0.0018639						D1	13	R5 Basal	Prkaa1	23.3435	0.0601951							R4 Basal	23.05	1.91947	13.2415	1.8568		0.00107528	1.07528e-05
D2	14	R2 AICAR	Prkaa1	22.5445	0.0652447						D2	14	R5 AICAR	Prkaa1	23.0243	0.0458234							R4 AICAR	23.1365	1.91947	13.0604	1.8568		0.00090856	9.0856e-06
D3	15	R2 A-769662	Prkaa1	22.9058	0.0925073						D3	15	R5 A-769662	Prkaa1	23.6342	0.0454215							R4 A-769662	23.2991	1.91947	13.1745	1.8568		0.000876969	8.76969e-06
D4	16	R2 Diflunisal	Prkaa1	23.5813	0.0673689						D4	16	R5 Diflunisal	Prkaa1	23.8579	0.0947084							R4 Diflunisal	23.8882	1.91947	13.4569	1.8568		0.000711294	7.11294e-06
D5	17	R2 siSCR Basal	Prkaa1	23.2058	0.102629						D5	17	R5 siSCR Basal	Prkaa1	23.4081	0.159658							R4 siSCR Basal	23.4897	1.91947	13.875	1.8568		0.00119479	1.19479e-05
D6	18	R2 siSCR AICAR	Prkaa1	23.2898	0.0221874						D6	18	R5 siSCR AICAR	Prkaa1	23.5919	0.0438948							R4 siSCR AICAR	23.5994	1.91947	15.0593	1.8568		0.00231474	2.31474e-05
D7	19	R2 siSCR A-769662	Prkaa1	23.3904	0.0442522						D7	19	R5 siSCR A-769662	Prkaa1	23.8441	0.0221025							R4 siSCR A-769662	23.6492	1.91947	13.9842	1.8568		0.00115201	1.15201e-05
D8	20	R2 siSCR Diflunisal	Prkaa1	23.7895	0.0851973						D8	20	R5 siSCR Diflunisal	Prkaa1	24.2385	0.0466191							R4 siSCR Diflunisal	24.0911	1.91947	14.468	1.8568		0.00116509	1.16509e-05
D9	21	R2 siAMPK Basal	Prkaa1	26.2332	0.0132483						D9	21	R5 siAMPK Basal	Prkaa1	27.2435	0.0516687							R4 siAMPK Basal	26.997	1.91947	13.487	1.8568		9.54546e-05	9.54546e-07
D10	22	R2 siAMPK AICAR	Prkaa1	26.4245	0.000335826						D10	22	R5 siAMPK AICAR	Prkaa1	27.2493	0.049736							R4 siAMPK AICAR	27.3777	1.91947	13.5634	1.8568		7.80755e-05	7.80755e-07
D11	23	R2 siAMPK A-769662	Prkaa1	26.414	0.0521151						D11	23	R5 siAMPK A-769662	Prkaa1	27.2595	0.101119							R4 siAMPK A-769662	27.329	1.91947	13.9001	1.8568		9.92668e-05	9.92668e-07
D12	24	R2 siAMPK Diflunisal	Prkaa1	26.5619	0.00363744						D12	24	R5 siAMPK Diflunisal	Prkaa1	27.5488	0.014013							R4 siAMPK Diflunisal	27.5659	1.91947	13.5255	1.8568		6.74585e-05	6.74585e-07
E1	25	R3 Basal	Prkaa1	22.7327	0.0114639	22.7408	0.0504113		1.94573		E1	25	R6 Basal	Prkaa1	23.1356	0.0829949	23.1943	0.357825		1.91947			R5 Basal	23.386	1.91947	13.6438	1.8568		0.00110785	1.10785e-05
E2	26	R3 AICAR	Prkaa1	22.6396	0.0376907	22.613	0.166678		1.94573		E2	26	R6 AICAR	Prkaa1	23.0523	0.0709915	23.0022	0.30863		1.91947			R5 AICAR	23.0567	1.91947	13.6034	1.8568		0.00133935	1.33935e-05
E3	27	R3 A-769662	Prkaa1	22.9586	0.0119036	22.9671	0.0518291		1.94573		E3	27	R6 A-769662	Prkaa1	23.5261	0.0928188	23.4605	0.395639		1.91947			R5 A-769662	23.6663	1.91947	13.6677	1.8568		0.000936589	9.36589e-06
E4	28	R3 Diflunisal	Prkaa1	23.6176	0.0104713	23.6102	0.0443508		1.94573		E4	28	R6 Diflunisal	Prkaa1	24.0856	0.0740422	24.0332	0.308083		1.91947			R5 Diflunisal	23.9248	1.91947	13.297	1.8568		0.00062909	6.2909e-06
E5	29	R3 siSCR Basal	Prkaa1	23.3466	0.119684	23.262	0.514503		1.94573		E5	29	R6 siSCR Basal	Prkaa1	23.6663	0.123372	23.5791	0.523227		1.91947			R5 siSCR Basal	23.521	1.91947	14.5376	1.8568		0.00176397	1.76397e-05
E6	30	R3 siSCR AICAR	Prkaa1	23.329	0.0471235	23.2957	0.202284		1.94573		E6	30	R6 siSCR AICAR	Prkaa1	23.7944	0.0278965	23.7747	0.117337		1.91947			R5 siSCR AICAR	23.623	1.91947	13.9601	1.8568		0.00115451	1.15451e-05
E7	31	R3 siSCR A-769662	Prkaa1	23.4577	0.0239273	23.4407	0.102076		1.94573		E7	31	R6 siSCR A-769662	Prkaa1	23.7698	0.053012	23.7324	0.223374		1.91947			R5 siSCR A-769662	23.8597	1.91947	13.9788	1.8568		0.0010009	1.0009e-05
E8	32	R3 siSCR Diflunisal	Prkaa1	23.8112	0.0222765	23.7955	0.0936164		1.94573		E8	32	R6 siSCR Diflunisal	Prkaa1	24.1305	0.0492343	24.1653	0.20374		1.91947			R5 siSCR Diflunisal	24.2055	1.91947	14.4816	1.8568		0.00109042	1.09042e-05
E9	33	R3 siAMPK Basal	Prkaa1	26.3396	0.0713192	26.2891	0.271288		1.94573		E9	33	R6 siAMPK Basal	Prkaa1	27.1709	0.0362085	27.1453	0.133388		1.91947			R5 siAMPK Basal	27.28	1.91947	15.0644	1.8568		0.000210668	2.10668e-06
E10	34	R3 siAMPK AICAR	Prkaa1	26.5546	0.123954	26.467	0.468333		1.94573		E10	34	R6 siAMPK AICAR	Prkaa1	27.3236	0.0232529	27.34	0.0850509		1.91947			R5 siAMPK AICAR	27.2844	1.91947	13.9481	1.8568		0.000105271	1.05271e-06
E11	35	R3 siAMPK A-769662	Prkaa1	26.4521	0.0331254	26.4287	0.125339		1.94573		E11	35	R6 siAMPK A-769662	Prkaa1	27.3856	0.0599686	27.3432	0.219318		1.91947			R5 siAMPK A-769662	27.331	1.91947	14.2841	1.8568		0.000125737	1.25737e-06
E12	36	R3 siAMPK Diflunisal	Prkaa1	26.5535	0.0287165	26.5332	0.108228		1.94573		E12	36	R6 siAMPK Diflunisal	Prkaa1	27.5792	0.109736	27.6568	0.396776		1.91947			R5 siAMPK Diflunisal	27.5389	1.91947	14.0609	1.8568		9.56284e-05	9.56284e-07
F1	25	R3 Basal	Prkaa1	22.7489	0.0114639						F1	25	R6 Basal	Prkaa1	23.253	0.0829949							R6 Basal	23.1943	1.91947	14.117	1.8568		0.0016826	1.6826e-05
F2	26	R3 AICAR	Prkaa1	22.5863	0.0376907						F2	26	R6 AICAR	Prkaa1	22.952	0.0709915							R6 AICAR	23.0022	1.91947	14.4904	1.8568		0.00240298	2.40298e-05
F3	27	R3 A-769662	Prkaa1	22.9755	0.0119036						F3	27	R6 A-769662	Prkaa1	23.3948	0.0928188							R6 A-769662	23.4605	1.91947	14.2936	1.8568		0.00157788	1.57788e-05
F4	28	R3 Diflunisal	Prkaa1	23.6028	0.0104713						F4	28	R6 Diflunisal	Prkaa1	23.9809	0.0740422							R6 Diflunisal	24.0332	1.91947	13.5977	1.8568		0.000706028	7.06028e-06
F5	29	R3 siSCR Basal	Prkaa1	23.1773	0.119684						F5	29	R6 siSCR Basal	Prkaa1	23.4918	0.123372							R6 siSCR Basal	23.5791	1.91947	14.203	1.8568		0.00138075	1.38075e-05
F6	30	R3 siSCR AICAR	Prkaa1	23.2624	0.0471235						F6	30	R6 siSCR AICAR	Prkaa1	23.7549	0.0278965							R6 siSCR AICAR	23.7747	1.91947	14.6143	1.8568		0.00156773	1.56773e-05
F7	31	R3 siSCR A-769662	Prkaa1	23.4238	0.0239273						F7	31	R6 siSCR A-769662	Prkaa1	23.6949	0.053012							R6 siSCR A-769662	23.7324	1.91947	14.6896	1.8568		0.00168851	1.68851e-05
F8	32	R3 siSCR Diflunisal	Prkaa1	23.7797	0.0222765						F8	32	R6 siSCR Diflunisal	Prkaa1	24.2001	0.0492343							R6 siSCR Diflunisal	24.1653	1.91947	14.3986	1.8568		0.00106337	1.06337e-05
F9	33	R3 siAMPK Basal	Prkaa1	26.2387	0.0713192						F9	33	R6 siAMPK Basal	Prkaa1	27.1197	0.0362085							R6 siAMPK Basal	27.1453	1.91947	13.9628	1.8568		0.000116322	1.16322e-06
F10	34	R3 siAMPK AICAR	Prkaa1	26.3793	0.123954						F10	34	R6 siAMPK AICAR	Prkaa1	27.3565	0.0232529							R6 siAMPK AICAR	27.34	1.91947	14.3971	1.8568		0.000134047	1.34047e-06
F11	35	R3 siAMPK A-769662	Prkaa1	26.4053	0.0331254						F11	35	R6 siAMPK A-769662	Prkaa1	27.3008	0.0599686							R6 siAMPK A-769662	27.3432	1.91947	14.428	1.8568		0.000136358	1.36358e-06
F12	36	R3 siAMPK Diflunisal	Prkaa1	26.5129	0.0287165						F12	36	R6 siAMPK Diflunisal	Prkaa1	27.7344	0.109736							R6 siAMPK Diflunisal	27.6568	1.91947	14.1694	1.8568		9.47013e-05	9.47013e-07
Prkaa2																													Gene expression	18S 1:100
Well	Sample	Sample name	Assay	CT	ST DEV	Average Ct	CV (%)	Warning	Efficency		Well	Sample	Sample name	Assay	CT	ST DEV	Average Ct	CV (%)	Warning	Efficency			Sample name	Prkaa2 CT	Prkaa2 EFF	18SrRNA CT	18SrRNA EFF		Prkaa2/18SrRNA	Calculated dilution			Extracted results Prkaa2
A1	1	R1 Basal	Prkaa2	24.1215	0.146242	24.2249	0.603684		1.8419		A1	1	R4 Basal	Prkaa2	23.409	0.0147089	23.4194	0.0628065		1.8286			R1 Basal	24.2249	1.8419	12.5134	1.8587		0.000876325	8.76325e-06				Basal	AICAR	A-769662	Diflunisal	siSCR Basal	siSCR AICAR	siSCR A-769662	siSCR Diflunisal	siAMPK Basal	siAMPK AICAR	siAMPK A-769662	siAMPK Diflunisal
A2	2	R1 AICAR	Prkaa2	26.1263	0.120094	26.0414	0.461164		1.8419		A2	2	R4 AICAR	Prkaa2	24.9293	0.185918	24.7979	0.749734		1.8286			R1 AICAR	26.0414	1.8419	12.3439	1.8587		0.000260122	2.60122e-06			R1	8.76325e-06	2.60122e-06	2.88712e-06	5.97186e-07	8.47693e-06	5.35028e-06	2.93589e-06	5.19101e-07	2.49598e-07	1.78136e-07	1.19335e-07	3.47957e-08
A3	3	R1 A-769662	Prkaa2	26.0724	0.0222185	26.0881	0.0851671		1.8419		A3	3	R4 A-769662	Prkaa2	25.9537	0.0293099	25.9745	0.112841		1.8286			R1 A-769662	26.0881	1.8419	12.5581	1.8587		0.000288712	2.88712e-06			R2	9.42838e-06	2.18606e-06	2.69421e-06	4.54818e-07	8.4479e-06	6.74747e-06	2.9815e-06	5.30689e-07	2.98385e-07	2.45151e-07	1.20224e-07	2.65065e-08
A4	4	R1 Diflunisal	Prkaa2	28.6542	0.00682442	28.659	0.0238125		1.8419		A4	4	R4 Diflunisal	Prkaa2	27.7819	0.0200201	27.7677	0.0720985		1.8286			R1 Diflunisal	28.659	1.8419	12.5493	1.8587		5.97186e-05	5.97186e-07			R3	8.99021e-06	2.33556e-06	2.70077e-06	6.09929e-07	8.11618e-06	5.72131e-06	3.35443e-06	7.4566e-07	2.7444e-07	2.48435e-07	1.47332e-07	2.5253e-08
A5	5	R1 siSCR Basal	Prkaa2	24.4328	0.0650478	24.3868	0.266734		1.8419		A5	5	R4 siSCR Basal	Prkaa2	23.9119	0.0247648	23.9294	0.103491		1.8286			R1 siSCR Basal	24.3868	1.8419	12.6193	1.8587		0.000847693	8.47693e-06			R4	2.63151e-05	1.02375e-05	5.40098e-06	2.1793e-06	2.86279e-05	5.44306e-05	1.01411e-05	5.63506e-06	7.97171e-07	5.76161e-07	5.69005e-07	4.00857e-08
A6	6	R1 siSCR AICAR	Prkaa2	25.0606	0.0637139	25.0155	0.254697		1.8419		A6	6	R4 siSCR AICAR	Prkaa2	24.1048	0.0363474	24.0791	0.15095		1.8286			R1 siSCR AICAR	25.0155	1.8419	12.4965	1.8587		0.000535028	5.35028e-06			R5	2.88028e-05	1.25311e-05	6.58979e-06	2.66944e-06	3.94478e-05	2.35508e-05	8.26494e-06	6.29886e-06	1.89332e-06	7.69252e-07	6.85182e-07	1.12674e-07
A7	7	R1 siSCR A-769662	Prkaa2	26.0792	0.108659	26.0023	0.417883		1.8419		A7	7	R4 siSCR A-769662	Prkaa2	25.8405	0.112657	25.7608	0.437318		1.8286			R1 siSCR A-769662	26.0023	1.8419	12.5006	1.8587		0.000293589	2.93589e-06			R6	3.97358e-05	2.19846e-05	9.52939e-06	2.14801e-06	3.28708e-05	3.68862e-05	1.44089e-05	5.42418e-06	1.01806e-06	9.53664e-07	6.18006e-07	8.99556e-08
A8	8	R1 siSCR Diflunisal	Prkaa2	29.2691	0.150656	29.1626	0.516608		1.8419		A8	8	R4 siSCR Diflunisal	Prkaa2	27.2121	0.026007	27.2305	0.0955068		1.8286			R1 siSCR Diflunisal	29.1626	1.8419	12.8195	1.8587		5.19101e-05	5.19101e-07
A9	9	R1 siAMPK Basal	Prkaa2	29.9829	0.121847	30.069	0.405224		1.8419		A9	9	R4 siAMPK Basal	Prkaa2	29.5404	0.106909	29.4648	0.362835		1.8286			R1 siAMPK Basal	30.069	1.8419	12.5313	1.8587		2.49598e-05	2.49598e-07
A10	10	R1 siAMPK AICAR	Prkaa2	34.7572	0.448691	34.4399	1.30282		1.8419		A10	10	R4 siAMPK AICAR	Prkaa2	30.0779	0.00458962	30.0811	0.0152575		1.8286			R1 siAMPK AICAR	34.4399	1.8419	16.2941	1.8587		1.78136e-05	1.78136e-07
A11	11	R1 siAMPK A-769662	Prkaa2	31.3879	0.102399	31.3155	0.32699		1.8419		A11	11	R4 siAMPK A-769662	Prkaa2	30.2177	0.324486	30.4471	1.06574		1.8286			R1 siAMPK A-769662	31.3155	1.8419	12.5691	1.8587		1.19335e-05	1.19335e-07
A12	12	R1 siAMPK Diflunisal	Prkaa2	33.3709	0	33.3709	0		1.8419		A12	12	R4 siAMPK Diflunisal	Prkaa2	34.0793	0.53627	34.4585	1.55628		1.8286			R1 siAMPK Diflunisal	33.3709	1.8419	12.6062	1.8587		3.47957e-06	3.47957e-08								8.347e-06	Average Basal for first independent experiment
B1	1	R1 Basal	Prkaa2	24.3284	0.146242						B1	1	R4 Basal	Prkaa2	23.4298	0.0147089							R2 Basal	24.0693	1.8419	12.4781	1.8587		0.000942838	9.42838e-06								3.36488e-05	Average Basal for second independent experiment
B2	2	R1 AICAR	Prkaa2	25.9565	0.120094						B2	2	R4 AICAR	Prkaa2	24.6664	0.185918							R2 AICAR	26.2669	1.8419	12.2856	1.8587		0.000218606	2.18606e-06
B3	3	R1 A-769662	Prkaa2	26.1038	0.0222185						B3	3	R4 A-769662	Prkaa2	25.9952	0.0293099							R2 A-769662	26.1746	1.8419	12.5319	1.8587		0.000269421	2.69421e-06
B4	4	R1 Diflunisal	Prkaa2	28.6638	0.00682442						B4	4	R4 Diflunisal	Prkaa2	27.7535	0.0200201							R2 Diflunisal	29.0234	1.8419	12.469	1.8587		4.54818e-05	4.54818e-07			PRESENTED RESULTS
B5	5	R1 siSCR Basal	Prkaa2	24.3408	0.0650478						B5	5	R4 siSCR Basal	Prkaa2	23.9469	0.0247648							R2 siSCR Basal	24.5697	1.8419	12.794	1.8587		0.00084479	8.4479e-06			NORMALISED RESULTS TO AVERAGE Basal
B6	6	R1 siSCR AICAR	Prkaa2	24.9705	0.0637139						B6	6	R4 siSCR AICAR	Prkaa2	24.0534	0.0363474							R2 siSCR AICAR	24.7145	1.8419	12.5742	1.8587		0.000674747	6.74747e-06			Prkaa2	Basal	AICAR	A-769662	Diflunisal	siSCR Basal	siSCR AICAR	siSCR A-769662	siSCR Diflunisal	siAMPK Basal	siAMPK AICAR	siAMPK A-769662	siAMPK Diflunisal
B7	7	R1 siSCR A-769662	Prkaa2	25.9255	0.108659						B7	7	R4 siSCR A-769662	Prkaa2	25.6812	0.112657							R2 siSCR A-769662	26.1431	1.8419	12.6642	1.8587		0.00029815	2.9815e-06			R1					1.01557	0.640982	0.35173	0.0621901	0.0299027	0.0213413	0.0142967	0.00416865
B8	8	R1 siSCR Diflunisal	Prkaa2	29.0561	0.150656						B8	8	R4 siSCR Diflunisal	Prkaa2	27.2489	0.026007							R2 siSCR Diflunisal	28.9551	1.8419	12.6506	1.8587		5.30689e-05	5.30689e-07			R2					1.01209	0.80837	0.357194	0.0635784	0.0357476	0.0293699	0.0144033	0.00317557
B9	9	R1 siAMPK Basal	Prkaa2	30.1552	0.121847						B9	9	R4 siAMPK Basal	Prkaa2	29.3893	0.106909							R2 siAMPK Basal	29.7502	1.8419	12.5052	1.8587		2.98385e-05	2.98385e-07			R3					0.972347	0.685433	0.401872	0.0893327	0.0328789	0.0297634	0.0176509	0.0030254
B10	10	R1 siAMPK AICAR	Prkaa2	34.1226	0.448691						B10	10	R4 siAMPK AICAR	Prkaa2	30.0844	0.00458962							R2 siAMPK AICAR	30.0626	1.8419	12.496	1.8587		2.45151e-05	2.45151e-07			R4					0.850784	1.61761	0.30138	0.167467	0.0236909	0.0171228	0.0169101	0.0011913
B11	11	R1 siAMPK A-769662	Prkaa2	31.2431	0.102399						B11	11	R4 siAMPK A-769662	Prkaa2	30.6766	0.324486							R2 siAMPK A-769662	31.2621	1.8419	12.5285	1.8587		1.20224e-05	1.20224e-07			R5					1.17234	0.699899	0.245623	0.187194	0.056267	0.0228612	0.0203627	0.00334853
B12	12	R1 siAMPK Diflunisal	Prkaa2	33.3709	0						B12	12	R4 siAMPK Diflunisal	Prkaa2	34.8377	0.53627							R2 siAMPK Diflunisal	33.7108	1.8419	12.5022	1.8587		2.65065e-06	2.65065e-08			R6					0.976878	1.09621	0.428214	0.1612	0.0302554	0.0283417	0.0183663	0.00267336
C1	13	R2 Basal	Prkaa2	24.0895	0.0286464	24.0693	0.119016		1.8419		C1	13	R5 Basal	Prkaa2	23.7474	0.0921809	23.6822	0.389241		1.8286			R3 Basal	24.2487	1.8419	12.5781	1.8587		0.000899021	8.99021e-06
C2	14	R2 AICAR	Prkaa2	26.3527	0.121336	26.2669	0.461934		1.8419		C2	14	R5 AICAR	Prkaa2	25.0423	0.0318913	25.0197	0.127465		1.8286			R3 AICAR	26.2776	1.8419	12.4028	1.8587		0.000233556	2.33556e-06
C3	15	R2 A-769662	Prkaa2	26.1857	0.0155788	26.1746	0.0595188		1.8419		C3	15	R5 A-769662	Prkaa2	26.1616	0.0156031	26.1506	0.0596664		1.8286			R3 A-769662	26.0687	1.8419	12.4314	1.8587		0.000270077	2.70077e-06
C4	16	R2 Diflunisal	Prkaa2	29.0189	0.00630787	29.0234	0.0217337		1.8419		C4	16	R5 Diflunisal	Prkaa2	27.3355	0.0959734	27.2677	0.351968		1.8286			R3 Diflunisal	28.4743	1.8419	12.4013	1.8587		6.09929e-05	6.09929e-07
C5	17	R2 siSCR Basal	Prkaa2	24.5982	0.0403814	24.5697	0.164355		1.8419		C5	17	R5 siSCR Basal	Prkaa2	24.1217	0.0623531	24.0776	0.258967		1.8286			R3 siSCR Basal	24.578	1.8419	12.7376	1.8587		0.000811618	8.11618e-06
C6	18	R2 siSCR AICAR	Prkaa2	24.7472	0.0461983	24.7145	0.186928		1.8419		C6	18	R5 siSCR AICAR	Prkaa2	24.3331	0.00988596	24.3401	0.040616		1.8286			R3 siSCR AICAR	25.139	1.8419	12.7263	1.8587		0.000572131	5.72131e-06
C7	19	R2 siSCR A-769662	Prkaa2	26.1221	0.0296714	26.1431	0.113496		1.8419		C7	19	R5 siSCR A-769662	Prkaa2	26.0805	0.0194024	26.0942	0.0743552		1.8286			R3 siSCR A-769662	26.0656	1.8419	12.778	1.8587		0.000335443	3.35443e-06
C8	20	R2 siSCR Diflunisal	Prkaa2	28.948	0.00999791	28.9551	0.034529		1.8419		C8	20	R5 siSCR Diflunisal	Prkaa2	27.012	0.0677087	27.0599	0.250218		1.8286			R3 siSCR Diflunisal	29.0847	1.8419	13.327	1.8587		7.4566e-05	7.4566e-07
C9	21	R2 siAMPK Basal	Prkaa2	29.6844	0.0930387	29.7502	0.312733		1.8419		C9	21	R5 siAMPK Basal	Prkaa2	29.5266	0.173146	29.6491	0.583985		1.8286			R3 siAMPK Basal	30.0694	1.8419	12.6848	1.8587		2.7444e-05	2.7444e-07
C10	22	R2 siAMPK AICAR	Prkaa2	29.8831	0.25382	30.0626	0.844305		1.8419		C10	22	R5 siAMPK AICAR	Prkaa2	30.0983	0.143624	29.9967	0.4788		1.8286			R3 siAMPK AICAR	30.0748	1.8419	12.5295	1.8587		2.48435e-05	2.48435e-07
C11	23	R2 siAMPK A-769662	Prkaa2	31.3614	0.140452	31.2621	0.449273		1.8419		C11	23	R5 siAMPK A-769662	Prkaa2	30.507	0.0368451	30.5331	0.120673		1.8286			R3 siAMPK A-769662	30.9365	1.8419	12.5357	1.8587		1.47332e-05	1.47332e-07
C12	24	R2 siAMPK Diflunisal	Prkaa2	33.6765	0.0486314	33.7108	0.14426		1.8419		C12	24	R5 siAMPK Diflunisal	Prkaa2	33.24	0.0778793	33.2951	0.233906		1.8286			R3 siAMPK Diflunisal	33.9595	1.8419	12.6691	1.8587		2.5253e-06	2.5253e-08
D1	13	R2 Basal	Prkaa2	24.049	0.0286464						D1	13	R5 Basal	Prkaa2	23.617	0.0921809							R4 Basal	23.4194	1.8286	13.2415	1.8568		0.00263151	2.63151e-05
D2	14	R2 AICAR	Prkaa2	26.1811	0.121336						D2	14	R5 AICAR	Prkaa2	24.9972	0.0318913							R4 AICAR	24.7979	1.8286	13.0604	1.8568		0.00102375	1.02375e-05
D3	15	R2 A-769662	Prkaa2	26.1636	0.0155788						D3	15	R5 A-769662	Prkaa2	26.1395	0.0156031							R4 A-769662	25.9745	1.8286	13.1745	1.8568		0.000540098	5.40098e-06
D4	16	R2 Diflunisal	Prkaa2	29.0278	0.00630787						D4	16	R5 Diflunisal	Prkaa2	27.1998	0.0959734							R4 Diflunisal	27.7677	1.8286	13.4569	1.8568		0.00021793	2.1793e-06
D5	17	R2 siSCR Basal	Prkaa2	24.5411	0.0403814						D5	17	R5 siSCR Basal	Prkaa2	24.0335	0.0623531							R4 siSCR Basal	23.9294	1.8286	13.875	1.8568		0.00286279	2.86279e-05
D6	18	R2 siSCR AICAR	Prkaa2	24.6819	0.0461983						D6	18	R5 siSCR AICAR	Prkaa2	24.347	0.00988596							R4 siSCR AICAR	24.0791	1.8286	15.0593	1.8568		0.00544306	5.44306e-05
D7	19	R2 siSCR A-769662	Prkaa2	26.1641	0.0296714						D7	19	R5 siSCR A-769662	Prkaa2	26.1079	0.0194024							R4 siSCR A-769662	25.7608	1.8286	13.9842	1.8568		0.00101411	1.01411e-05
D8	20	R2 siSCR Diflunisal	Prkaa2	28.9621	0.00999791						D8	20	R5 siSCR Diflunisal	Prkaa2	27.1077	0.0677087							R4 siSCR Diflunisal	27.2305	1.8286	14.468	1.8568		0.000563506	5.63506e-06
D9	21	R2 siAMPK Basal	Prkaa2	29.816	0.0930387						D9	21	R5 siAMPK Basal	Prkaa2	29.7715	0.173146							R4 siAMPK Basal	29.4648	1.8286	13.487	1.8568		7.97171e-05	7.97171e-07
D10	22	R2 siAMPK AICAR	Prkaa2	30.2421	0.25382						D10	22	R5 siAMPK AICAR	Prkaa2	29.8951	0.143624							R4 siAMPK AICAR	30.0811	1.8286	13.5634	1.8568		5.76161e-05	5.76161e-07
D11	23	R2 siAMPK A-769662	Prkaa2	31.1628	0.140452						D11	23	R5 siAMPK A-769662	Prkaa2	30.5591	0.0368451							R4 siAMPK A-769662	30.4471	1.8286	13.9001	1.8568		5.69005e-05	5.69005e-07
D12	24	R2 siAMPK Diflunisal	Prkaa2	33.7452	0.0486314						D12	24	R5 siAMPK Diflunisal	Prkaa2	33.3502	0.0778793							R4 siAMPK Diflunisal	34.4585	1.8286	13.5255	1.8568		4.00857e-06	4.00857e-08
E1	25	R3 Basal	Prkaa2	24.1658	0.117203	24.2487	0.483339		1.8419		E1	25	R6 Basal	Prkaa2	23.5718	0.0883357	23.6343	0.373761		1.8286			R5 Basal	23.6822	1.8286	13.6438	1.8568		0.00288028	2.88028e-05
E2	26	R3 AICAR	Prkaa2	26.3054	0.0393227	26.2776	0.149644		1.8419		E2	26	R6 AICAR	Prkaa2	24.9913	0.00931951	24.9979	0.0372812		1.8286			R5 AICAR	25.0197	1.8286	13.6034	1.8568		0.00125311	1.25311e-05
E3	27	R3 A-769662	Prkaa2	26.0285	0.0568949	26.0687	0.21825		1.8419		E3	27	R6 A-769662	Prkaa2	26.1736	0.0107572	26.1812	0.0410876		1.8286			R5 A-769662	26.1506	1.8286	13.6677	1.8568		0.000658979	6.58979e-06
E4	28	R3 Diflunisal	Prkaa2	28.4735	0.00108705	28.4743	0.00381766		1.8419		E4	28	R6 Diflunisal	Prkaa2	27.974	0.0536405	27.936	0.192012		1.8286			R5 Diflunisal	27.2677	1.8286	13.297	1.8568		0.000266944	2.66944e-06
E5	29	R3 siSCR Basal	Prkaa2	24.6618	0.118491	24.578	0.482103		1.8419		E5	29	R6 siSCR Basal	Prkaa2	24.1121	0.10667	24.0367	0.443779		1.8286			R5 siSCR Basal	24.0776	1.8286	14.5376	1.8568		0.00394478	3.94478e-05
E6	30	R3 siSCR AICAR	Prkaa2	25.216	0.108812	25.139	0.432839		1.8419		E6	30	R6 siSCR AICAR	Prkaa2	24.319	0.0728405	24.2675	0.300157		1.8286			R5 siSCR AICAR	24.3401	1.8286	13.9601	1.8568		0.00235508	2.35508e-05
E7	31	R3 siSCR A-769662	Prkaa2	26.1425	0.108733	26.0656	0.417153		1.8419		E7	31	R6 siSCR A-769662	Prkaa2	25.9033	0.00164137	25.9022	0.00633679		1.8286			R5 siSCR A-769662	26.0942	1.8286	13.9788	1.8568		0.000826494	8.26494e-06
E8	32	R3 siSCR Diflunisal	Prkaa2	29.0903	0.00785078	29.0847	0.0269928		1.8419		E8	32	R6 siSCR Diflunisal	Prkaa2	27.2734	0.0721136	27.2225	0.264905		1.8286			R5 siSCR Diflunisal	27.0599	1.8286	14.4816	1.8568		0.000629886	6.29886e-06
E9	33	R3 siAMPK Basal	Prkaa2	30.143	0.10401	30.0694	0.345901		1.8419		E9	33	R6 siAMPK Basal	Prkaa2	29.5716	0.0341612	29.5475	0.115615		1.8286			R5 siAMPK Basal	29.6491	1.8286	15.0644	1.8568		0.000189332	1.89332e-06
E10	34	R3 siAMPK AICAR	Prkaa2	30.1858	0.157026	30.0748	0.52212		1.8419		E10	34	R6 siAMPK AICAR	Prkaa2	30.0718	0.0414388	30.1011	0.137665		1.8286			R5 siAMPK AICAR	29.9967	1.8286	13.9481	1.8568		7.69252e-05	7.69252e-07
E11	35	R3 siAMPK A-769662	Prkaa2	30.9185	0.0254972	30.9365	0.0824177		1.8419		E11	35	R6 siAMPK A-769662	Prkaa2	30.6381	0.301862	30.8516	0.978433		1.8286			R5 siAMPK A-769662	30.5331	1.8286	14.2841	1.8568		6.85182e-05	6.85182e-07
E12	36	R3 siAMPK Diflunisal	Prkaa2	33.9595	0	33.9595	0		1.8419		E12	36	R6 siAMPK Diflunisal	Prkaa2	34.053	0.386934	33.7794	1.14547		1.8286			R5 siAMPK Diflunisal	33.2951	1.8286	14.0609	1.8568		1.12674e-05	1.12674e-07
F1	25	R3 Basal	Prkaa2	24.3315	0.117203						F1	25	R6 Basal	Prkaa2	23.6968	0.0883357							R6 Basal	23.6343	1.8286	14.117	1.8568		0.00397358	3.97358e-05
F2	26	R3 AICAR	Prkaa2	26.2498	0.0393227						F2	26	R6 AICAR	Prkaa2	25.0045	0.00931951							R6 AICAR	24.9979	1.8286	14.4904	1.8568		0.00219846	2.19846e-05
F3	27	R3 A-769662	Prkaa2	26.1089	0.0568949						F3	27	R6 A-769662	Prkaa2	26.1888	0.0107572							R6 A-769662	26.1812	1.8286	14.2936	1.8568		0.000952939	9.52939e-06
F4	28	R3 Diflunisal	Prkaa2	28.475	0.00108705						F4	28	R6 Diflunisal	Prkaa2	27.8981	0.0536405							R6 Diflunisal	27.936	1.8286	13.5977	1.8568		0.000214801	2.14801e-06
F5	29	R3 siSCR Basal	Prkaa2	24.4942	0.118491						F5	29	R6 siSCR Basal	Prkaa2	23.9613	0.10667							R6 siSCR Basal	24.0367	1.8286	14.203	1.8568		0.00328708	3.28708e-05
F6	30	R3 siSCR AICAR	Prkaa2	25.0621	0.108812						F6	30	R6 siSCR AICAR	Prkaa2	24.2159	0.0728405							R6 siSCR AICAR	24.2675	1.8286	14.6143	1.8568		0.00368862	3.68862e-05
F7	31	R3 siSCR A-769662	Prkaa2	25.9887	0.108733						F7	31	R6 siSCR A-769662	Prkaa2	25.901	0.00164137							R6 siSCR A-769662	25.9022	1.8286	14.6896	1.8568		0.00144089	1.44089e-05
F8	32	R3 siSCR Diflunisal	Prkaa2	29.0792	0.00785078						F8	32	R6 siSCR Diflunisal	Prkaa2	27.1715	0.0721136							R6 siSCR Diflunisal	27.2225	1.8286	14.3986	1.8568		0.000542418	5.42418e-06
F9	33	R3 siAMPK Basal	Prkaa2	29.9959	0.10401						F9	33	R6 siAMPK Basal	Prkaa2	29.5233	0.0341612							R6 siAMPK Basal	29.5475	1.8286	13.9628	1.8568		0.000101806	1.01806e-06
F10	34	R3 siAMPK AICAR	Prkaa2	29.9637	0.157026						F10	34	R6 siAMPK AICAR	Prkaa2	30.1304	0.0414388							R6 siAMPK AICAR	30.1011	1.8286	14.3971	1.8568		9.53664e-05	9.53664e-07
F11	35	R3 siAMPK A-769662	Prkaa2	30.9545	0.0254972						F11	35	R6 siAMPK A-769662	Prkaa2	31.065	0.301862							R6 siAMPK A-769662	30.8516	1.8286	14.428	1.8568		6.18006e-05	6.18006e-07
F12	36	R3 siAMPK Diflunisal	Prkaa2	33.9595	0						F12	36	R6 siAMPK Diflunisal	Prkaa2	33.5058	0.386934							R6 siAMPK Diflunisal	33.7794	1.8286	14.1694	1.8568		8.99556e-06	8.99556e-08

## Sheet: Figure 6 e,f
DATA EXTRACTION
22_GLAM											27_3GLAM												COMMENTS
ABI											ABI												PCR EFF was determinated by LinregPCR
Gene	PCR EFF										Gene	PCR EFF
18SrRNA	1.71965										18SrRNA	2											Calculation of CV
ATP1A1	2										ATP1A1	1.95397											CV (%) = ST DEV / AVG CT * 100
ATP1A2	1.85168										ATP1A2	1.86286											CV of 1.75 % corresponds to a difference of 0.5 cycle between two replicates or to SD of ~0.35 at cycle 20
																							Calculation of gene expression
																							[target/reference] = [EFFreference^CTreference]/[EFFtarget^CTtarget]
18S
Well	Sample	Sample name	Assay	CT	ST DEV	Average Ct	CV (%)	Warning	Efficency		Well	Sample	Sample name	Assay	CT	ST DEV	Average Ct	CV (%)	Warning	Efficency			Samples for 18S rRNA evaluation were diluted 1:100 because of 18S rRNA's high concentration. That is why all the ratios were divided by 100 before used in normalization
A1	1	D1 0 GL	18SrRNA	12.71	0.02	12.725	0.157171		1.71965		E1	1	D5 0 GL	18SrRNA	12.08	0.022	12.065	0.182346		2
A2	1	D1 0 GL	18SrRNA	12.74	0.02						E2	2	D5 5.5 GL	18SrRNA	12.2	0.05	12.165	0.411015		2
A3	2	D1 5.5 GL	18SrRNA	12.56	0.003	12.56	0.0238854		1.71965		E3	3	D5 25 GL	18SrRNA	12.15	0.048	12.185	0.393927		2
A4	2	D1 5.5 GL	18SrRNA	12.56	0.003						E4	4	D6 0 GL	18SrRNA	12.11	0.014	12.12	0.115512		2
A5	3	D1 25 GL	18SrRNA	12.48	0.068	12.525	0.542914		1.71965		E5	5	D6 5.5 GL	18SrRNA	12.25	0.033	12.225	0.269939		2
A6	3	D1 25 GL	18SrRNA	12.57	0.068						E6	6	D6 25 GL	18SrRNA	12.18	0.038	12.15	0.312757		2
A7	4	D2 0 GL	18SrRNA	12.62	0.019	12.61	0.150674		1.71965		E7	7	D7 0 GL	18SrRNA	12.24	0.041	12.21	0.33579		2
A8	4	D2 0 GL	18SrRNA	12.6	0.019						E8	8	D7 5.5 GL	18SrRNA	12.11	0.006	12.11	0.0495458		2
A9	5	D2 5.5 GL	18SrRNA	12.74	0.026	12.76	0.203762		1.71965		E9	9	D7 25 GL	18SrRNA	12.92	0.038	12.89	0.294802		2
A10	5	D2 5.5 GL	18SrRNA	12.78	0.026						E10	10	D8 0 GL	18SrRNA	12.21	0.064	12.165	0.526099		2
A11	6	D2 25 GL	18SrRNA	12.89	0.005	12.885	0.0388048		1.71965		E11	11	D8 5.5 GL	18SrRNA	12.21	0.031	12.19	0.254307		2
A12	6	D2 25 GL	18SrRNA	12.88	0.005						E12	12	D8 25 GL	18SrRNA	12.09	0.012	12.095	0.0992146		2
B1	7	D3 0 GL	18SrRNA	12.74	0.015	12.73	0.117832		1.71965		F1	1	D5 0 GL	18SrRNA	12.05	0.022
B2	7	D3 0 GL	18SrRNA	12.72	0.015						F2	2	D5 5.5 GL	18SrRNA	12.13	0.05
B3	8	D3 5.5 GL	18SrRNA	12.54	0.043	12.57	0.342084		1.71965		F3	3	D5 25 GL	18SrRNA	12.22	0.048
B4	8	D3 5.5 GL	18SrRNA	12.6	0.043						F4	4	D6 0 GL	18SrRNA	12.13	0.014
B5	9	D3 25 GL	18SrRNA	12.69	0	12.69	0		1.71965		F5	5	D6 5.5 GL	18SrRNA	12.2	0.033
B6	9	D3 25 GL	18SrRNA	12.69	0						F6	6	D6 25 GL	18SrRNA	12.12	0.038
B7	10	D4 0 GL	18SrRNA	12.59	0.015	12.58	0.119237		1.71965		F7	7	D7 0 GL	18SrRNA	12.18	0.041
B8	10	D4 0 GL	18SrRNA	12.57	0.015						F8	8	D7 5.5 GL	18SrRNA	12.11	0.006
B9	11	D4 5.5 GL	18SrRNA	12.89	0.037	12.865	0.287602		1.71965		F9	9	D7 25 GL	18SrRNA	12.86	0.038
B10	11	D4 5.5 GL	18SrRNA	12.84	0.037						F10	10	D8 0 GL	18SrRNA	12.12	0.064
B11	12	D4 25 GL	18SrRNA	12.93	0.118	12.845	0.918645		1.71965		F11	11	D8 5.5 GL	18SrRNA	12.17	0.031
B12	12	D4 25 GL	18SrRNA	12.76	0.118						F12	12	D8 25 GL	18SrRNA	12.1	0.012
																							DATA REDUCTION						CALCULATION				NORMALISATION
ATP1A1																													Gene expression	18S 1:100			Extracted results ATP1A1
Well	Sample	Sample name	Assay	CT	ST DEV	Average Ct	CV (%)	Warning	Efficency		Well	Sample	Sample name	Assay	CT	ST DEV	Average Ct	CV (%)	Warning	Efficency			Sample name	ATP1A1 CT	ATP1A1 EFF	18SrRNA CT	18SrRNA EFF		ATP1A1/18SrRNA	Calculated dilution				0 GL	5.5 GL	25 GL
A1	1	D1 0 GL	ATP1A1	22.1	0.088	22.165	0.397022		2		A1	1	D5 0 GL	ATP1A1	21.29	0.184	21.16	0.869565		1.95397			D1 0 GL	22.165	2	12.725	1.71965		0.000210683	2.10683e-06			D1	2.10683e-06	3.92046e-06	5.42134e-06
A2	1	D1 0 GL	ATP1A1	22.23	0.088						A2	2	D5 5.5 GL	ATP1A1	21.12	0.216	20.97	1.03004		1.95397			D1 5.5 GL	21.14	2	12.56	1.71965		0.000392046	3.92046e-06			D2	2.03514e-06	3.31141e-06	6.63552e-06
A3	2	D1 5.5 GL	ATP1A1	21.07	0.096	21.14	0.454115		2		A3	3	D5 25 GL	ATP1A1	19.87	0.206	19.725	1.04436		1.95397			D1 25 GL	20.645	2	12.525	1.71965		0.000542134	5.42134e-06			D3	2.94646e-06	3.03952e-06	9.8676e-06
A4	2	D1 5.5 GL	ATP1A1	21.21	0.096						A4	4	D6 0 GL	ATP1A1	21.23	0.155	21.125	0.733728		1.95397			D2 0 GL	22.125	2	12.61	1.71965		0.000203514	2.03514e-06			D4	3.20798e-06	4.05462e-06	1.32134e-05
A5	3	D1 25 GL	ATP1A1	20.58	0.093	20.645	0.450472		2		A5	5	D6 5.5 GL	ATP1A1	20.84	0.214	20.99	1.01953		1.95397			D2 5.5 GL	21.54	2	12.76	1.71965		0.000331141	3.31141e-06			D5	2.99288e-05	3.64306e-05	8.50512e-05
A6	3	D1 25 GL	ATP1A1	20.71	0.093						A6	6	D6 25 GL	ATP1A1	20.22	0.106	20.145	0.526185		1.95397			D2 25 GL	20.635	2	12.885	1.71965		0.000663552	6.63552e-06			D6	3.18293e-05	3.74722e-05	6.26554e-05
A7	4	D2 0 GL	ATP1A1	22.03	0.137	22.125	0.619209		2		A7	7	D7 0 GL	ATP1A1	21.39	0.082	21.33	0.384435		1.95397			D3 0 GL	21.685	2	12.73	1.71965		0.000294646	2.94646e-06			D7	2.95312e-05	2.95614e-05	0.000105702
A8	4	D2 0 GL	ATP1A1	22.22	0.137						A8	8	D7 5.5 GL	ATP1A1	21.1	0.176	21.225	0.829211		1.95397			D3 5.5 GL	21.515	2	12.57	1.71965		0.000303952	3.03952e-06			D8	2.91077e-05	2.29607e-05	3.41288e-05
A9	5	D2 5.5 GL	ATP1A1	21.43	0.157	21.54	0.728877		2		A9	9	D7 25 GL	ATP1A1	20.11	0.03	20.13	0.149031		1.95397			D3 25 GL	19.91	2	12.69	1.71965		0.00098676	9.8676e-06
A10	5	D2 5.5 GL	ATP1A1	21.65	0.157						A10	10	D8 0 GL	ATP1A1	21.3	0.004	21.305	0.0187749		1.95397			D4 0 GL	21.445	2	12.58	1.71965		0.000320798	3.20798e-06			PRESENTED RESULTS
A11	6	D2 25 GL	ATP1A1	20.73	0.132	20.635	0.63969		2		A11	11	D8 5.5 GL	ATP1A1	21.72	0.05	21.685	0.230574		1.95397			D4 5.5 GL	21.33	2	12.865	1.71965		0.000405462	4.05462e-06			NORMALISED RESULTS TO AVERAGE 0 GL					2.5741e-06	Average 0 GL for first independent experiment
A12	6	D2 25 GL	ATP1A1	20.54	0.132						A12	12	D8 25 GL	ATP1A1	20.99	0.003	20.995	0.0142891		1.95397			D4 25 GL	19.61	2	12.845	1.71965		0.00132134	1.32134e-05			ATP1A1	0 GL	5.5 GL	25 GL		3.00992e-05	Average 0 GL for second independent experiment
B1	7	D3 0 GL	ATP1A1	21.66	0.037	21.685	0.170625		2		B1	1	D5 0 GL	ATP1A1	21.03	0.184							D5 0 GL	21.16	1.95397	12.065	2		0.00299288	2.99288e-05			D1	0.818472	1.52304	2.10611
B2	7	D3 0 GL	ATP1A1	21.71	0.037						B2	2	D5 5.5 GL	ATP1A1	20.82	0.216							D5 5.5 GL	20.97	1.95397	12.165	2		0.00364306	3.64306e-05			D2	0.790621	1.28643	2.5778
B3	8	D3 5.5 GL	ATP1A1	21.55	0.051	21.515	0.237044		2		B3	3	D5 25 GL	ATP1A1	19.58	0.206							D5 25 GL	19.725	1.95397	12.185	2		0.00850512	8.50512e-05			D3	1.14466	1.18081	3.83341
B4	8	D3 5.5 GL	ATP1A1	21.48	0.051						B4	4	D6 0 GL	ATP1A1	21.02	0.155							D6 0 GL	21.125	1.95397	12.12	2		0.00318293	3.18293e-05			D4	1.24625	1.57516	5.13321
B5	9	D3 25 GL	ATP1A1	19.97	0.087	19.91	0.436966		2		B5	5	D6 5.5 GL	ATP1A1	21.14	0.214							D6 5.5 GL	20.99	1.95397	12.225	2		0.00374722	3.74722e-05			D5	0.994337	1.21035	2.82569
B6	9	D3 25 GL	ATP1A1	19.85	0.087						B6	6	D6 25 GL	ATP1A1	20.07	0.106							D6 25 GL	20.145	1.95397	12.15	2		0.00626554	6.26554e-05			D6	1.05748	1.24495	2.08163
B7	10	D4 0 GL	ATP1A1	21.53	0.126	21.445	0.58755		2		B7	7	D7 0 GL	ATP1A1	21.27	0.082							D7 0 GL	21.33	1.95397	12.21	2		0.00295312	2.95312e-05			D7	0.981127	0.982131	3.51178
B8	10	D4 0 GL	ATP1A1	21.36	0.126						B8	8	D7 5.5 GL	ATP1A1	21.35	0.176							D7 5.5 GL	21.225	1.95397	12.11	2		0.00295614	2.95614e-05			D8	0.967057	0.762833	1.13388
B9	11	D4 5.5 GL	ATP1A1	21.49	0.23	21.33	1.07829		2		B9	9	D7 25 GL	ATP1A1	20.15	0.03							D7 25 GL	20.13	1.95397	12.89	2		0.0105702	0.000105702
B10	11	D4 5.5 GL	ATP1A1	21.17	0.23						B10	10	D8 0 GL	ATP1A1	21.31	0.004							D8 0 GL	21.305	1.95397	12.165	2		0.00291077	2.91077e-05
B11	12	D4 25 GL	ATP1A1	19.63	0.03	19.61	0.152983		2		B11	11	D8 5.5 GL	ATP1A1	21.65	0.05							D8 5.5 GL	21.685	1.95397	12.19	2		0.00229607	2.29607e-05
B12	12	D4 25 GL	ATP1A1	19.59	0.03						B12	12	D8 25 GL	ATP1A1	21	0.003							D8 25 GL	20.995	1.95397	12.095	2		0.00341288	3.41288e-05
ATP1A2																													Gene expression	18S 1:100			Extracted results ATP1A2
Well	Sample	Sample name	Assay	CT	ST DEV	Average Ct	CV (%)	Warning	Efficency		Well	Sample	Sample name	Assay	CT	ST DEV	Average Ct	CV (%)	Warning	Efficency			Sample name	ATP1A2 CT	ATP1A2 EFF	18SrRNA CT	18SrRNA EFF		ATP1A2/18SrRNA	Calculated dilution				0 GL	5.5 GL	25 GL
C1	1	D1 0 GL	ATP1A2	21.39	0.101	21.315	0.473845		1.85168		C1	1	D5 0 GL	ATP1A2	25.25	0.133	25.34	0.524862		1.86286			D1 0 GL	21.315	1.85168	12.725	1.71965		0.00196236	1.96236e-05			D1	1.96236e-05	1.01805e-05	7.66437e-06
C2	1	D1 0 GL	ATP1A2	21.24	0.101						C2	2	D5 5.5 GL	ATP1A2	25.54	0.03	25.52	0.117555		1.86286			D1 5.5 GL	22.235	1.85168	12.56	1.71965		0.00101805	1.01805e-05			D2	1.5757e-05	6.74163e-06	6.61813e-06
C3	2	D1 5.5 GL	ATP1A2	22.22	0.019	22.235	0.0854509		1.85168		C3	3	D5 25 GL	ATP1A2	25.98	0.109	26.055	0.418346		1.86286			D1 25 GL	22.665	1.85168	12.525	1.71965		0.000766437	7.66437e-06			D3	6.3725e-06	2.42114e-06	2.74808e-06
C4	2	D1 5.5 GL	ATP1A2	22.25	0.019						C4	4	D6 0 GL	ATP1A2	22.57	0.071	22.52	0.315275		1.86286			D2 0 GL	21.57	1.85168	12.61	1.71965		0.0015757	1.5757e-05			D4	1.13228e-05	6.08021e-06	5.83218e-06
C5	3	D1 25 GL	ATP1A2	22.72	0.081	22.665	0.357379		1.85168		C5	5	D6 5.5 GL	ATP1A2	22.58	0.166	22.695	0.731439		1.86286			D2 5.5 GL	23.08	1.85168	12.76	1.71965		0.000674163	6.74163e-06			D5	6.10337e-06	5.84845e-06	4.25123e-06
C6	3	D1 25 GL	ATP1A2	22.61	0.081						C6	6	D6 25 GL	ATP1A2	22.97	0.012	22.98	0.0522193		1.86286			D2 25 GL	23.22	1.85168	12.885	1.71965		0.000661813	6.61813e-06			D6	3.66466e-05	3.53476e-05	2.81049e-05
C7	4	D2 0 GL	ATP1A2	21.53	0.053	21.57	0.245712		1.85168		C7	7	D7 0 GL	ATP1A2	23.77	0.173	23.65	0.731501		1.86286			D3 0 GL	23.145	1.85168	12.73	1.71965		0.00063725	6.3725e-06			D7	1.93118e-05	1.48581e-05	1.78964e-05
C8	4	D2 0 GL	ATP1A2	21.61	0.053						C8	8	D7 5.5 GL	ATP1A2	23.99	0.043	23.96	0.179466		1.86286			D3 5.5 GL	24.575	1.85168	12.57	1.71965		0.000242114	2.42114e-06			D8	1.22618e-05	8.17256e-06	6.32929e-06
C9	5	D2 5.5 GL	ATP1A2	23.1	0.024	23.08	0.103986		1.85168		C9	9	D7 25 GL	ATP1A2	24.55	0.032	24.53	0.130453		1.86286			D3 25 GL	24.475	1.85168	12.69	1.71965		0.000274808	2.74808e-06
C10	5	D2 5.5 GL	ATP1A2	23.06	0.024						C10	10	D8 0 GL	ATP1A2	24.4	0.099	24.33	0.406905		1.86286			D4 0 GL	22.08	1.85168	12.58	1.71965		0.00113228	1.13228e-05			PRESENTED RESULTS
C11	6	D2 25 GL	ATP1A2	23.23	0.013	23.22	0.0559862		1.85168		C11	11	D8 5.5 GL	ATP1A2	25	0.013	25.01	0.0519792		1.86286			D4 5.5 GL	23.34	1.85168	12.865	1.71965		0.000608021	6.08021e-06			NORMALISED RESULTS TO AVERAGE 0 GL					1.3269e-05	Average 0 GL for first independent experiment
C12	6	D2 25 GL	ATP1A2	23.21	0.013						C12	12	D8 25 GL	ATP1A2	25.46	0.206	25.315	0.813747		1.86286			D4 25 GL	23.39	1.85168	12.845	1.71965		0.000583218	5.83218e-06			ATP1A2	0 GL	5.5 GL	25 GL		1.85809e-05	Average 0 GL for second independent experiment
D1	7	D3 0 GL	ATP1A2	23.08	0.094	23.145	0.406135		1.85168		D1	1	D5 0 GL	ATP1A2	25.43	0.133							D5 0 GL	25.34	1.86286	12.065	2		0.000610337	6.10337e-06			D1	1.47891	0.767241	0.577616
D2	7	D3 0 GL	ATP1A2	23.21	0.094						D2	2	D5 5.5 GL	ATP1A2	25.5	0.03							D5 5.5 GL	25.52	1.86286	12.165	2		0.000584845	5.84845e-06			D2	1.18751	0.508075	0.498767
D3	8	D3 5.5 GL	ATP1A2	24.63	0.075	24.575	0.305188		1.85168		D3	3	D5 25 GL	ATP1A2	26.13	0.109							D5 25 GL	26.055	1.86286	12.185	2		0.000425123	4.25123e-06			D3	0.480256	0.182466	0.207106
D4	8	D3 5.5 GL	ATP1A2	24.52	0.075						D4	4	D6 0 GL	ATP1A2	22.47	0.071							D6 0 GL	22.52	1.86286	12.12	2		0.00366466	3.66466e-05			D4	0.853329	0.458228	0.439535
D5	9	D3 25 GL	ATP1A2	24.48	0.005	24.475	0.020429		1.85168		D5	5	D6 5.5 GL	ATP1A2	22.81	0.166							D6 5.5 GL	22.695	1.86286	12.225	2		0.00353476	3.53476e-05			D5	0.328476	0.314756	0.228796
D6	9	D3 25 GL	ATP1A2	24.47	0.005						D6	6	D6 25 GL	ATP1A2	22.99	0.012							D6 25 GL	22.98	1.86286	12.15	2		0.00281049	2.81049e-05			D6	1.97227	1.90236	1.51257
D7	10	D4 0 GL	ATP1A2	22.08	0.002	22.08	0.00905797		1.85168		D7	7	D7 0 GL	ATP1A2	23.53	0.173							D7 0 GL	23.65	1.86286	12.21	2		0.00193118	1.93118e-05			D7	1.03934	0.799644	0.963161
D8	10	D4 0 GL	ATP1A2	22.08	0.002						D8	8	D7 5.5 GL	ATP1A2	23.93	0.043							D7 5.5 GL	23.96	1.86286	12.11	2		0.00148581	1.48581e-05			D8	0.659914	0.439837	0.340634
D9	11	D4 5.5 GL	ATP1A2	23.34	0.001	23.34	0.00428449		1.85168		D9	9	D7 25 GL	ATP1A2	24.51	0.032							D7 25 GL	24.53	1.86286	12.89	2		0.00178964	1.78964e-05
D10	11	D4 5.5 GL	ATP1A2	23.34	0.001						D10	10	D8 0 GL	ATP1A2	24.26	0.099							D8 0 GL	24.33	1.86286	12.165	2		0.00122618	1.22618e-05
D11	12	D4 25 GL	ATP1A2	23.43	0.061	23.39	0.260795		1.85168		D11	11	D8 5.5 GL	ATP1A2	25.02	0.013							D8 5.5 GL	25.01	1.86286	12.19	2		0.000817256	8.17256e-06
D12	12	D4 25 GL	ATP1A2	23.35	0.061						D12	12	D8 25 GL	ATP1A2	25.17	0.206							D8 25 GL	25.315	1.86286	12.095	2		0.000632929	6.32929e-06

## Sheet: Figure 6 m,n
DATA EXTRACTION
28_MAM											32_2MAM												COMMENTS
ABI											QS												PCR EFF was determinated by LinregPCR
Gene	PCR EFF										Gene	PCR EFF
18SrRNA	1.99362										18SrRNA	1.86609											Calculation of CV
ATP1A1	2										ATP1A1	1.9338											CV (%) = ST DEV / AVG CT * 100
ATP1A2	1.9374										ATP1A2	1.87901											CV of 1.75 % corresponds to a difference of 0.5 cycle between two replicates or to SD of ~0.35 at cycle 20
																							Calculation of gene expression
																							[target/reference] = [EFFreference^CTreference]/[EFFtarget^CTtarget]
18S
Well	Sample	Sample name	Assay	CT	ST DEV	Average Ct	CV (%)	Warning	Efficency		Well	Sample	Sample name	Assay	CT	ST DEV	Average Ct	CV (%)	Warning	Efficency			Samples for 18S rRNA evaluation were diluted 1:100 because of 18S rRNA's high concentration. That is why all the ratios were divided by 100 before used in normalization
A1	1	D1 0 GL	18SrRNA	12.81	0.069	12.885	0.535506		1.99362		A1	1	D5 0 GL	18SrRNA	13.6266	0.131384	13.7195	0.957647		1.86609
A2	2	D1 5.5 GL	18SrRNA	13.2	0.018	13	0.138462		1.99362		A2	2	D5 5.5 GL	18SrRNA	13.574	0.126813	13.4844	0.940447		1.86609
A3	3	D1 25 GL	18SrRNA	13.01	0.036	12.96	0.277778		1.99362		A3	3	D5 25 GL	18SrRNA	13.6178	0.0200504	13.6036	0.14739		1.86609
A4	4	D1 5.5 MA	18SrRNA	12.89	0.047	13.055	0.360015		1.99362		A4	4	D5 5.5 MA	18SrRNA	13.8128	0.122506	13.7262	0.892503		1.86609
A5	5	D1 25 MA	18SrRNA	13.04	0.05	13	0.384615		1.99362		A5	5	D5 25 MA	18SrRNA	13.5693	0.101457	13.4976	0.751664		1.86609
A6	6	D1 5.5 GL + 19.5 MA	18SrRNA	12.9	0.078	12.86	0.606532		1.99362		A6	6	D5 5.5 GL + 19.5 MA	18SrRNA	13.5546	0.0615722	13.511	0.455718		1.86609
B1	1	D1 0 GL	18SrRNA	12.96	0.004						B1	1	D5 0 GL	18SrRNA	13.8124	0.131384
B2	2	D1 5.5 GL	18SrRNA	12.8	0.077						B2	2	D5 5.5 GL	18SrRNA	13.3947	0.126813
B3	3	D1 25 GL	18SrRNA	12.91	0.069						B3	3	D5 25 GL	18SrRNA	13.5895	0.0200504
B4	4	D1 5.5 MA	18SrRNA	13.22	0.018						B4	4	D5 5.5 MA	18SrRNA	13.6395	0.122506
B5	5	D1 25 MA	18SrRNA	12.96	0.036						B5	5	D5 25 MA	18SrRNA	13.4259	0.101457
B6	6	D1 5.5 GL + 19.5 MA	18SrRNA	12.82	0.047						B6	6	D5 5.5 GL + 19.5 MA	18SrRNA	13.4675	0.0615722
C1	9	D2 0 GL	18SrRNA	12.7	0.148	12.805	1.1558		1.99362		C1	9	D6 0 GL	18SrRNA	13.5295	0.0506012	13.4937	0.374997		1.86609
C2	10	D2 5.5 GL	18SrRNA	12.97	0.018	12.985	0.138621		1.99362		C2	10	D6 5.5 GL	18SrRNA	13.4549	0.0278958	13.4352	0.207633		1.86609
C3	11	D2 25 GL	18SrRNA	12.87	0.001	12.87	0.00777001		1.99362		C3	11	D6 25 GL	18SrRNA	13.475	0.0545508	13.4364	0.405992		1.86609
C4	12	D2 5.5 MA	18SrRNA	13.07	0.045	13.04	0.345092		1.99362		C4	12	D6 5.5 MA	18SrRNA	13.6105	0.200645	13.4686	1.48972		1.86609
C5	13	D2 25 MA	18SrRNA	13.07	0.032	13.095	0.244368		1.99362		C5	13	D6 25 MA	18SrRNA	14.2487	0.00345334	14.2463	0.0242403		1.86609
C6	14	D2 5.5 GL + 19.5 MA	18SrRNA	13.23	0.163	13.115	1.24285		1.99362		C6	14	D6 5.5 GL + 19.5 MA	18SrRNA	13.3289	0.0335334	13.3052	0.252033		1.86609
D1	9	D2 0 GL	18SrRNA	12.91	0.148						D1	9	D6 0 GL	18SrRNA	13.458	0.0506012
D2	10	D2 5.5 GL	18SrRNA	13	0.018						D2	10	D6 5.5 GL	18SrRNA	13.4154	0.0278958
D3	11	D2 25 GL	18SrRNA	12.87	0.001						D3	11	D6 25 GL	18SrRNA	13.3979	0.0545508
D4	12	D2 5.5 MA	18SrRNA	13.01	0.045						D4	12	D6 5.5 MA	18SrRNA	13.3268	0.200645
D5	13	D2 25 MA	18SrRNA	13.12	0.032						D5	13	D6 25 MA	18SrRNA	14.2439	0.00345334
D6	14	D2 5.5 GL + 19.5 MA	18SrRNA	13	0.163						D6	14	D6 5.5 GL + 19.5 MA	18SrRNA	13.2815	0.0335334
E1	17	D3 0 GL	18SrRNA	13.02	0.041	12.99	0.315627		1.99362		E1	17	D7 0 GL	18SrRNA	13.1646	0.27184	13.3568	2.03522		1.86609
E2	18	D3 5.5 GL	18SrRNA	13.01	0.062	12.965	0.478211		1.99362		E2	18	D7 5.5 GL	18SrRNA	13.3465	0.0759776	13.2927	0.571572		1.86609
E3	19	D3 25 GL	18SrRNA	12.96	0.045	12.995	0.346287		1.99362		E3	19	D7 25 GL	18SrRNA	13.5287	0.00274932	13.5307	0.0203192		1.86609
E4	20	D3 5.5 MA	18SrRNA	12.88	0.066	12.93	0.510441		1.99362		E4	20	D7 5.5 MA	18SrRNA	13.5722	0.0597932	13.5299	0.441934		1.86609
E5	21	D3 25 MA	18SrRNA	13.07	0.052	13.035	0.398926		1.99362		E5	21	D7 25 MA	18SrRNA	13.6209	0.136088	13.5247	1.00622		1.86609
E6	22	D3 5.5 GL + 19.5 MA	18SrRNA	13.01	0.169	12.89	1.31109		1.99362		E6	22	D7 5.5 GL + 19.5 MA	18SrRNA	13.9134	0.0687708	13.8648	0.496011		1.86609
F1	17	D3 0 GL	18SrRNA	12.96	0.041						F1	17	D7 0 GL	18SrRNA	13.549	0.27184
F2	18	D3 5.5 GL	18SrRNA	12.92	0.062						F2	18	D7 5.5 GL	18SrRNA	13.239	0.0759776
F3	19	D3 25 GL	18SrRNA	13.03	0.045						F3	19	D7 25 GL	18SrRNA	13.5326	0.00274932
F4	20	D3 5.5 MA	18SrRNA	12.98	0.066						F4	20	D7 5.5 MA	18SrRNA	13.4876	0.0597932
F5	21	D3 25 MA	18SrRNA	13	0.052						F5	21	D7 25 MA	18SrRNA	13.4285	0.136088
F6	22	D3 5.5 GL + 19.5 MA	18SrRNA	12.77	0.169						F6	22	D7 5.5 GL + 19.5 MA	18SrRNA	13.8162	0.0687708
G1	25	D4 0 GL	18SrRNA	12.82	0.103	12.745	0.80816		1.99362
G2	26	D4 5.5 GL	18SrRNA	12.91	0.219	12.755	1.71697		1.99362
G3	27	D4 25 GL	18SrRNA	13.11	0.039	13.08	0.298165		1.99362
G4	28	D4 5.5 MA	18SrRNA	13.05	0.257	12.865	1.99767	HIGH VARIABILITY	1.99362
G5	29	D 25 MA	18SrRNA	12.79	0.089	12.73	0.699136		1.99362
G6	30	D4 5.5 GL + 19.5 MA	18SrRNA	12.79	0.023	12.77	0.18011		1.99362
H1	25	D4 0 GL	18SrRNA	12.67	0.103
H2	26	D4 5.5 GL	18SrRNA	12.6	0.219
H3	27	D4 25 GL	18SrRNA	13.05	0.039
H4	28	D4 5.5 MA	18SrRNA	12.68	0.257
H5	29	D4 25 MA	18SrRNA	12.67	0.089
H6	30	D4 5.5 GL + 19.5 MA	18SrRNA	12.75	0.023
																							DATA REDUCTION						CALCULATION				NORMALISATION
ATP1A1																													Gene expression	18S 1:100			Extracted results ATP1A1
Well	Sample	Sample name	Assay	CT	ST DEV	Average Ct	CV (%)	Warning	Efficency		Well	Sample	Sample name	Assay	CT	ST DEV	Average Ct	CV (%)	Warning	Efficency			Sample name	ATP1A1 CT	ATP1A1 EFF	18SrRNA CT	18SrRNA EFF		ATP1A1/18SrRNA	Calculated dilution				0 GL	5.5 GL	25 GL	5 MA	25 MA	5.5 GL + 19.5 MA
A1	1	D1 0 GL	ATP1A1	21.3	0.082	21.355	0.383985		2		A1	1	D5 0 GL	ATP1A1	21.7926	0	21.7926	0		1.9338			D1 0 GL	21.355	2	12.86	1.99362		0.00266012	2.66012e-05			D1	2.66012e-05	4.09789e-05	3.61982e-05	2.74445e-05	3.2054e-05	3.24014e-05
A2	2	D1 5.5 GL	ATP1A1	21.07	0.013	21.08	0.0616698		2		A2	2	D5 5.5 GL	ATP1A1	21.6249	0.419575	21.3283	1.96723	HIGH VARIABILITY	1.9338			D1 5.5 GL	21.08	2	13.21	1.99362		0.00409789	4.09789e-05			D2	2.87139e-05	3.41271e-05	3.33214e-05	2.68638e-05	3.32974e-05	3.89148e-05
A3	3	D1 25 GL	ATP1A1	21.05	0.019	21.035	0.0903256		2		A3	3	D5 25 GL	ATP1A1	21.6094	0.103215	21.5364	0.479256		1.9338			D1 25 GL	21.035	2	12.985	1.99362		0.00361982	3.61982e-05			D3	3.43639e-05	4.0167e-05	4.30458e-05	3.15179e-05	3.59424e-05	3.98991e-05
A4	4	D1 5.5 MA	ATP1A1	21.32	0.021	21.305	0.0985684		2		A4	4	D5 5.5 MA	ATP1A1	22.1497	0.0903952	22.0858	0.409291		1.9338			D1 5.5 MA	21.305	2	12.855	1.99362		0.00274445	2.74445e-05			D4	2.75495e-05	3.81578e-05	4.64436e-05	2.98239e-05	2.93242e-05	3.86886e-05
A5	5	D1 25 MA	ATP1A1	21.36	0.085	21.3	0.399061		2		A5	5	D5 25 MA	ATP1A1	21.7507	0.101351	21.8224	0.464435		1.9338			D1 25 MA	21.3	2	13.075	1.99362		0.0032054	3.2054e-05			D5	2.98828e-05	3.50514e-05	3.29154e-05	2.4731e-05	2.55134e-05	3.83997e-05
A6	6	D1 5.5 GL + 19.5 MA	ATP1A1	21.23	0.089	21.165	0.420506		2		A6	6	D5 5.5 GL + 19.5 MA	ATP1A1	21.2151	0	21.2151	0		1.9338			D1 5.5 GL + 19.5 MA	21.165	2	12.955	1.99362		0.00324014	3.24014e-05			D6	2.49642e-05	4.06378e-05	4.26851e-05	3.34951e-05	5.14094e-05	3.78974e-05
B1	1	D1 0 GL	ATP1A1	21.41	0.082						B1	1	D5 0 GL	ATP1A1	21.7926	0							D2 0 GL	21.19	2	12.805	1.99362		0.00287139	2.87139e-05			D7	2.83872e-05	3.33279e-05	3.69116e-05	3.33851e-05	3.36047e-05	3.98883e-05
B2	2	D1 5.5 GL	ATP1A1	21.09	0.013						B2	2	D5 5.5 GL	ATP1A1	21.0316	0.419575							D2 5.5 GL	21.12	2	12.985	1.99362		0.00341271	3.41271e-05
B3	3	D1 25 GL	ATP1A1	21.02	0.019						B3	3	D5 25 GL	ATP1A1	21.4634	0.103215							D2 25 GL	21.04	2	12.87	1.99362		0.00333214	3.33214e-05
B4	4	D1 5.5 MA	ATP1A1	21.29	0.021						B4	4	D5 5.5 MA	ATP1A1	22.0219	0.0903952							D2 5.5 MA	21.52	2	13.04	1.99362		0.00268638	2.68638e-05
B5	5	D1 25 MA	ATP1A1	21.24	0.085						B5	5	D5 25 MA	ATP1A1	21.894	0.101351							D2 25 MA	21.265	2	13.095	1.99362		0.00332974	3.32974e-05								2.93071e-05	Average 0 GL for first independent experiment
B6	6	D1 5.5 GL + 19.5 MA	ATP1A1	21.1	0.089						B6	6	D5 5.5 GL + 19.5 MA	ATP1A1	21.2151	0							D2 5.5 GL + 19.5 MA	21.06	2	13.115	1.99362		0.00389148	3.89148e-05								2.77447e-05	Average 0 GL for second independent experiment
C1	9	D2 0 GL	ATP1A1	21.11	0.114	21.19	0.53799		2		C1	9	D6 0 GL	ATP1A1	22.1152	0.372652	21.8517	1.70537		1.9338			D3 0 GL	21.115	2	12.99	1.99362		0.00343639	3.43639e-05
C2	10	D2 5.5 GL	ATP1A1	21.21	0.125	21.12	0.591856		2		C2	10	D6 5.5 GL	ATP1A1	21.1748	0.165893	21.0575	0.78781		1.9338			D3 5.5 GL	20.865	2	12.965	1.99362		0.0040167	4.0167e-05			PRESENTED RESULTS
C3	11	D2 25 GL	ATP1A1	21.07	0.043	21.04	0.204373		2		C3	11	D6 25 GL	ATP1A1	20.9752	0.0126117	20.9841	0.060101		1.9338			D3 25 GL	20.795	2	12.995	1.99362		0.00430458	4.30458e-05			NORMALISED RESULTS TO AVERAGE 0 GL
C4	12	D2 5.5 MA	ATP1A1	21.49	0.044	21.52	0.204461		2		C4	12	D6 5.5 MA	ATP1A1	21.5224	0.198213	21.3822	0.926998		1.9338			D3 5.5 MA	21.18	2	12.93	1.99362		0.00315179	3.15179e-05			ATP1A1	0 GL	5.5 GL	25 GL	5 MA	25 MA	5.5 GL + 19.5 MA
C5	13	D2 25 MA	ATP1A1	21.28	0.021	21.265	0.0987538		2		C5	13	D6 25 MA	ATP1A1	21.6047	0.192927	21.4682	0.898664		1.9338			D3 25 MA	21.095	2	13.035	1.99362		0.00359424	3.59424e-05			D1	0.90767	1.39826	1.23513	0.936445	1.09373	1.10558
C6	14	D2 5.5 GL + 19.5 MA	ATP1A1	21.09	0.043	21.06	0.204179		2		C6	14	D6 5.5 GL + 19.5 MA	ATP1A1	21.0226	0.0251424	21.0404	0.119496		1.9338			D3 5.5 GL + 19.5 MA	20.8	2	12.89	1.99362		0.00398991	3.98991e-05			D2	0.979758	1.16446	1.13697	0.91663	1.13615	1.32783
D1	9	D2 0 GL	ATP1A1	21.27	0.114						D1	9	D6 0 GL	ATP1A1	21.5882	0.372652							D4 0 GL	21.19	2	12.745	1.99362		0.00275495	2.75495e-05			D3	1.17254	1.37055	1.46878	1.07543	1.2264	1.36141
D2	10	D2 5.5 GL	ATP1A1	21.03	0.125						D2	10	D6 5.5 GL	ATP1A1	20.9402	0.165893							D4 5.5 GL	20.73	2	12.755	1.99362		0.00381578	3.81578e-05			D4	0.940027	1.302	1.58472	1.01763	1.00058	1.32011
D3	11	D2 25 GL	ATP1A1	21.01	0.043						D3	11	D6 25 GL	ATP1A1	20.9931	0.0126117							D4 25 GL	20.77	2	13.08	1.99362		0.00464436	4.64436e-05			D5	1.07706	1.26335	1.18637	0.891376	0.919576	1.38404
D4	12	D2 5.5 MA	ATP1A1	21.55	0.044						D4	12	D6 5.5 MA	ATP1A1	21.2421	0.198213							D4 5.5 MA	21.195	2	12.865	1.99362		0.00298239	2.98239e-05			D6	0.899782	1.4647	1.53849	1.20726	1.85294	1.36593
D5	13	D2 25 MA	ATP1A1	21.25	0.021						D5	13	D6 25 MA	ATP1A1	21.3318	0.192927							D4 25 MA	21.085	2	12.73	1.99362		0.00293242	2.93242e-05			D7	1.02316	1.20123	1.3304	1.2033	1.21121	1.43769
D6	14	D2 5.5 GL + 19.5 MA	ATP1A1	21.03	0.043						D6	14	D6 5.5 GL + 19.5 MA	ATP1A1	21.0581	0.0251424							D4 5.5 GL + 19.5 MA	20.725	2	12.77	1.99362		0.00386886	3.86886e-05
E1	17	D3 0 GL	ATP1A1	21.16	0.063	21.115	0.298366		2		E1	17	D7 0 GL	ATP1A1	21.3498	0.25102	21.5273	1.16605		1.9338			D5 0 GL	21.7926	1.9338	13.7195	1.86609		0.00298828	2.98828e-05
E2	18	D3 5.5 GL	ATP1A1	21.01	0.207	20.865	0.992092		2		E2	18	D7 5.5 GL	ATP1A1	21.4258	0.286265	21.2234	1.34882		1.9338			D5 5.5 GL	21.3283	1.9338	13.4844	1.86609		0.00350514	3.50514e-05
E3	19	D3 25 GL	ATP1A1	20.88	0.12	20.795	0.577062		2		E3	19	D7 25 GL	ATP1A1	21.3543	0.0857786	21.2936	0.402837		1.9338			D5 25 GL	21.5364	1.9338	13.6036	1.86609		0.00329154	3.29154e-05
E4	20	D3 5.5 MA	ATP1A1	21.31	0.179	21.18	0.845137		2		E4	20	D7 5.5 MA	ATP1A1	21.5055	0.0853861	21.4452	0.39816		1.9338			D5 5.5 MA	22.0858	1.9338	13.7262	1.86609		0.0024731	2.4731e-05
E5	21	D3 25 MA	ATP1A1	21.14	0.068	21.095	0.322351		2		E5	21	D7 25 MA	ATP1A1	21.5512	0.170923	21.4303	0.797578		1.9338			D5 25 MA	21.8224	1.9338	13.4976	1.86609		0.00255134	2.55134e-05
E6	22	D3 5.5 GL + 19.5 MA	ATP1A1	20.89	0.133	20.8	0.639423		2		E6	22	D7 5.5 GL + 19.5 MA	ATP1A1	21.4618	0.0428994	21.4921	0.199606		1.9338			D5 5.5 GL + 19.5 MA	21.2151	1.9338	13.511	1.86609		0.00383997	3.83997e-05
F1	17	D3 0 GL	ATP1A1	21.07	0.063						F1	17	D7 0 GL	ATP1A1	21.7048	0.25102							D6 0 GL	21.8517	1.9338	13.4937	1.86609		0.00249642	2.49642e-05
F2	18	D3 5.5 GL	ATP1A1	20.72	0.207						F2	18	D7 5.5 GL	ATP1A1	21.021	0.286265							D6 5.5 GL	21.0575	1.9338	13.4352	1.86609		0.00406378	4.06378e-05
F3	19	D3 25 GL	ATP1A1	20.71	0.12						F3	19	D7 25 GL	ATP1A1	21.233	0.0857786							D6 25 GL	20.9841	1.9338	13.4364	1.86609		0.00426851	4.26851e-05
F4	20	D3 5.5 MA	ATP1A1	21.05	0.179						F4	20	D7 5.5 MA	ATP1A1	21.3848	0.0853861							D6 5.5 MA	21.3822	1.9338	13.4686	1.86609		0.00334951	3.34951e-05
F5	21	D3 25 MA	ATP1A1	21.05	0.068						F5	21	D7 25 MA	ATP1A1	21.3094	0.170923							D6 25 MA	21.4682	1.9338	14.2463	1.86609		0.00514094	5.14094e-05
F6	22	D3 5.5 GL + 19.5 MA	ATP1A1	20.71	0.133						F6	22	D7 5.5 GL + 19.5 MA	ATP1A1	21.5224	0.0428994							D6 5.5 GL + 19.5 MA	21.0404	1.9338	13.3052	1.86609		0.00378974	3.78974e-05
G1	25	D4 0 GL	ATP1A1	21.17	0.029	21.19	0.136857		2														D7 0 GL	21.5273	1.9338	13.3568	1.86609		0.00283872	2.83872e-05
G2	26	D4 5.5 GL	ATP1A1	20.78	0.07	20.73	0.337675		2														D7 5.5 GL	21.2234	1.9338	13.2927	1.86609		0.00333279	3.33279e-05
G3	27	D4 25 GL	ATP1A1	20.91	0.201	20.77	0.967742		2														D7 25 GL	21.2936	1.9338	13.5307	1.86609		0.00369116	3.69116e-05
G4	28	D4 5.5 MA	ATP1A1	21.4	0.291	21.195	1.37297		2														D7 5.5 MA	21.4452	1.9338	13.5299	1.86609		0.00333851	3.33851e-05
G5	29	D 25 MA	ATP1A1	21.12	0.052	21.085	0.246621		2														D7 25 MA	21.4303	1.9338	13.5247	1.86609		0.00336047	3.36047e-05
G6	30	D4 5.5 GL + 19.5 MA	ATP1A1	20.77	0.067	20.725	0.323281		2														D7 5.5 GL + 19.5 MA	21.4921	1.9338	13.8648	1.86609		0.00398883	3.98883e-05
H1	25	D4 0 GL	ATP1A1	21.21	0.029
H2	26	D4 5.5 GL	ATP1A1	20.68	0.07
H3	27	D4 25 GL	ATP1A1	20.63	0.201
H4	28	D4 5.5 MA	ATP1A1	20.99	0.291
H5	29	D4 25 MA	ATP1A1	21.05	0.052
H6	30	D4 5.5 GL + 19.5 MA	ATP1A1	20.68	0.067
ATP1A2																													Gene expression	18S 1:100			Extracted results ATP1A2
Well	Sample	Sample name	Assay	CT	ST DEV	Average Ct	CV (%)	Warning	Efficency		Well	Sample	Sample name	Assay	CT	ST DEV	Average Ct	CV (%)	Warning	Efficency			Sample name	ATP1A2 CT	ATP1A2 EFF	18SrRNA CT	18SrRNA EFF		ATP1A2/18SrRNA	Calculated dilution				0 GL	5.5 GL	25 GL	5 MA	25 MA	5.5 GL + 19.5 MA
A1	1	D1 0 GL	ATP1A2	22.42	0.052	22.455	0.231574		1.9374		A1	1	D5 0 GL	ATP1A2	22.7056	0.212299	22.8557	0.928866		1.87901			D1 0 GL	22.455	1.9374	12.86	1.99362		0.0025344	2.5344e-05			D1	2.5344e-05	1.7617e-05	1.3525e-05	2.2871e-05	2.7882e-05	1.383e-05
A2	2	D1 5.5 GL	ATP1A2	23.39	0.027	23.37	0.115533		1.9374		A2	2	D5 5.5 GL	ATP1A2	22.62	0.135815	22.5239	0.602983		1.87901			D1 5.5 GL	23.37	1.9374	13.21	1.99362		0.00176175	1.76175e-05			D2	1.481e-05	9.0649e-06	9.0352e-06	1.2806e-05	1.3748e-05	9.5931e-06
A3	3	D1 25 GL	ATP1A2	23.59	0.076	23.535	0.322923		1.9374		A3	3	D5 25 GL	ATP1A2	23.0342	0.0110243	23.0264	0.0478766		1.87901			D1 25 GL	23.535	1.9374	12.985	1.99362		0.00135249	1.35249e-05			D3	2.2067e-05	1.3972e-05	1.1853e-05	2.1312e-05	2.0075e-05	1.3136e-05
A4	4	D1 5.5 MA	ATP1A2	22.64	0.048	22.605	0.212342		1.9374		A4	4	D5 5.5 MA	ATP1A2	22.5885	0.0386537	22.6158	0.170914		1.87901			D1 5.5 MA	22.605	1.9374	12.855	1.99362		0.00228715	2.28715e-05			D4	2.2131e-05	1.1968e-05	1.4441e-05	1.9911e-05	2.0638e-05	1.1207e-05
A5	5	D1 25 MA	ATP1A2	22.51	0.034	22.535	0.150876		1.9374		A5	5	D5 25 MA	ATP1A2	22.8067	0.115635	22.725	0.508845		1.87901			D1 25 MA	22.535	1.9374	13.075	1.99362		0.00278818	2.78818e-05			D5	2.85891e-05	3.04358e-05	2.38809e-05	3.33977e-05	2.70333e-05	2.69199e-05
A6	6	D1 5.5 GL + 19.5 MA	ATP1A2	23.55	0.112	23.47	0.477205		1.9374		A6	6	D5 5.5 GL + 19.5 MA	ATP1A2	22.7771	0.0455968	22.7449	0.200471		1.87901			D1 5.5 GL + 19.5 MA	23.47	1.9374	12.955	1.99362		0.00138297	1.38297e-05			D6	2.62897e-05	2.45136e-05	2.06239e-05	2.45776e-05	4.21671e-05	1.64964e-05
B1	1	D1 0 GL	ATP1A2	22.49	0.052						B1	1	D5 0 GL	ATP1A2	23.0058	0.212299				1.87901			D2 0 GL	23.21	1.9374	12.805	1.99362		0.00148096	1.48096e-05			D7	9.97873e-06	8.97004e-06	9.28344e-06	9.81831e-06	9.59062e-06	1.02104e-05
B2	2	D1 5.5 GL	ATP1A2	23.35	0.027						B2	2	D5 5.5 GL	ATP1A2	22.4279	0.135815				1.87901			D2 5.5 GL	24.14	1.9374	12.985	1.99362		0.000906493	9.06493e-06
B3	3	D1 25 GL	ATP1A2	23.48	0.076						B3	3	D5 25 GL	ATP1A2	23.0186	0.0110243				1.87901			D2 25 GL	24.025	1.9374	12.87	1.99362		0.000903517	9.03517e-06
B4	4	D1 5.5 MA	ATP1A2	22.57	0.048						B4	4	D5 5.5 MA	ATP1A2	22.6432	0.0386537				1.87901			D2 5.5 MA	23.675	1.9374	13.04	1.99362		0.00128057	1.28057e-05
B5	5	D1 25 MA	ATP1A2	22.56	0.034						B5	5	D5 25 MA	ATP1A2	22.6432	0.115635				1.87901			D2 25 MA	23.625	1.9374	13.095	1.99362		0.00137481	1.37481e-05								2.1088e-05	Average 0 GL for first independent experiment
B6	6	D1 5.5 GL + 19.5 MA	ATP1A2	23.39	0.112						B6	6	D5 5.5 GL + 19.5 MA	ATP1A2	22.7127	0.0455968				1.87901			D2 5.5 GL + 19.5 MA	24.19	1.9374	13.115	1.99362		0.000959306	9.59306e-06								2.16192e-05	Average 0 GL for second independent experiment
C1	9	D2 0 GL	ATP1A2	23.17	0.05	23.21	0.215424		1.9374		C1	9	D6 0 GL	ATP1A2	22.7387	0.0377514	22.7654	0.165828		1.87901			D3 0 GL	22.8	1.9374	12.99	1.99362		0.00220667	2.20667e-05
C2	10	D2 5.5 GL	ATP1A2	24.14	0.004	24.14	0.01657		1.9374		C2	10	D6 5.5 GL	ATP1A2	22.8356	0.0244829	22.8183	0.107295		1.87901			D3 5.5 GL	23.465	1.9374	12.965	1.99362		0.00139716	1.39716e-05
C3	11	D2 25 GL	ATP1A2	24.02	0.003	24.025	0.012487		1.9374		C3	11	D6 25 GL	ATP1A2	23.1477	0.0765751	23.0935	0.331587		1.87901			D3 25 GL	23.745	1.9374	12.995	1.99362		0.00118526	1.18526e-05			PRESENTED RESULTS
C4	12	D2 5.5 MA	ATP1A2	23.73	0.081	23.675	0.342133		1.9374		C4	12	D6 5.5 MA	ATP1A2	22.9642	0.165365	22.8473	0.723785		1.87901			D3 5.5 MA	22.79	1.9374	12.93	1.99362		0.00213123	2.13123e-05			NORMALISED RESULTS TO AVERAGE 0 GL
C5	13	D2 25 MA	ATP1A2	23.69	0.091	23.625	0.385185		1.9374		C5	13	D6 25 MA	ATP1A2	22.804	0.0613496	22.7606	0.269543		1.87901			D3 25 MA	22.99	1.9374	13.035	1.99362		0.00200747	2.00747e-05			ATP1A2	0 GL	5.5 GL	25 GL	5 MA	25 MA	5.5 GL + 19.5 MA
C6	14	D2 5.5 GL + 19.5 MA	ATP1A2	24.19	0.001	24.19	0.00413394		1.9374		C6	14	D6 5.5 GL + 19.5 MA	ATP1A2	23.3057	0.0169518	23.3177	0.0726992		1.87901			D3 5.5 GL + 19.5 MA	23.48	1.9374	12.89	1.99362		0.0013136	1.3136e-05			D1	1.20182	0.835404	0.64136	1.08455	1.32217	0.655823
D1	9	D2 0 GL	ATP1A2	23.25	0.05						D1	9	D6 0 GL	ATP1A2	22.7921	0.0377514				1.87901			D4 0 GL	22.54	1.9374	12.745	1.99362		0.00221311	2.21311e-05			D2	0.702295	0.429861	0.428452	0.607265	0.651935	0.454908
D2	10	D2 5.5 GL	ATP1A2	24.14	0.004						D2	10	D6 5.5 GL	ATP1A2	22.801	0.0244829				1.87901			D4 5.5 GL	23.48	1.9374	12.755	1.99362		0.00119677	1.19677e-05			D3	1.04642	0.662557	0.562073	1.01062	0.951963	0.622914
D3	11	D2 25 GL	ATP1A2	24.03	0.003						D3	11	D6 25 GL	ATP1A2	23.0394	0.0765751				1.87901			D4 25 GL	23.535	1.9374	13.08	1.99362		0.0014441	1.4441e-05			D4	1.04946	0.567527	0.684797	0.944186	0.978661	0.53144
D4	12	D2 5.5 MA	ATP1A2	23.62	0.081						D4	12	D6 5.5 MA	ATP1A2	22.7304	0.165365				1.87901			D4 5.5 MA	22.825	1.9374	12.865	1.99362		0.00199114	1.99114e-05			D5	1.3224	1.40781	1.10462	1.54482	1.25043	1.24519
D5	13	D2 25 MA	ATP1A2	23.56	0.091						D5	13	D6 25 MA	ATP1A2	22.7173	0.0613496				1.87901			D4 25 MA	22.63	1.9374	12.73	1.99362		0.00206375	2.06375e-05			D6	1.21604	1.13388	0.953963	1.13684	1.95045	0.763045
D6	14	D2 5.5 GL + 19.5 MA	ATP1A2	24.19	0.001						D6	14	D6 5.5 GL + 19.5 MA	ATP1A2	23.3297	0.0169518				1.87901			D4 5.5 GL + 19.5 MA	23.595	1.9374	12.77	1.99362		0.00112067	1.12067e-05			D7	0.461568	0.414911	0.429408	0.454148	0.443616	0.472284
E1	17	D3 0 GL	ATP1A2	22.91	0.161	22.8	0.70614		1.9374		E1	17	D7 0 GL	ATP1A2	24.0704	0.134904	24.1658	0.558243		1.87901			D5 0 GL	22.8557	1.87901	13.7195	1.86609		0.00285891	2.85891e-05
E2	18	D3 5.5 GL	ATP1A2	23.43	0.049	23.465	0.208822		1.9374		E2	18	D7 5.5 GL	ATP1A2	24.3441	0.102894	24.2713	0.42393		1.87901			D5 5.5 GL	22.5239	1.87901	13.4844	1.86609		0.00304358	3.04358e-05
E3	19	D3 25 GL	ATP1A2	23.82	0.104	23.745	0.437987		1.9374		E3	19	D7 25 GL	ATP1A2	24.5209	0.0971077	24.4522	0.397132		1.87901			D5 25 GL	23.0264	1.87901	13.6036	1.86609		0.00238809	2.38809e-05
E4	20	D3 5.5 MA	ATP1A2	22.84	0.069	22.79	0.302764		1.9374		E4	20	D7 5.5 MA	ATP1A2	24.4396	0.108808	24.3626	0.446617		1.87901			D5 5.5 MA	22.6158	1.87901	13.7262	1.86609		0.00333977	3.33977e-05
E5	21	D3 25 MA	ATP1A2	23.07	0.112	22.99	0.487168		1.9374		E5	21	D7 25 MA	ATP1A2	24.3937	0.0014566	24.3947	0.00597095		1.87901			D5 25 MA	22.725	1.87901	13.4976	1.86609		0.00270333	2.70333e-05
E6	22	D3 5.5 GL + 19.5 MA	ATP1A2	23.5	0.029	23.48	0.123509		1.9374		E6	22	D7 5.5 GL + 19.5 MA	ATP1A2	24.66	0.0399363	24.6318	0.162133		1.87901			D5 5.5 GL + 19.5 MA	22.7449	1.87901	13.511	1.86609		0.00269199	2.69199e-05
F1	17	D3 0 GL	ATP1A2	22.69	0.161						F1	17	D7 0 GL	ATP1A2	24.2611	0.134904				1.87901			D6 0 GL	22.7654	1.87901	13.4937	1.86609		0.00262897	2.62897e-05
F2	18	D3 5.5 GL	ATP1A2	23.5	0.049						F2	18	D7 5.5 GL	ATP1A2	24.1986	0.102894				1.87901			D6 5.5 GL	22.8183	1.87901	13.4352	1.86609		0.00245136	2.45136e-05
F3	19	D3 25 GL	ATP1A2	23.67	0.104						F3	19	D7 25 GL	ATP1A2	24.3836	0.0971077				1.87901			D6 25 GL	23.0935	1.87901	13.4364	1.86609		0.00206239	2.06239e-05
F4	20	D3 5.5 MA	ATP1A2	22.74	0.069						F4	20	D7 5.5 MA	ATP1A2	24.2857	0.108808				1.87901			D6 5.5 MA	22.8473	1.87901	13.4686	1.86609		0.00245776	2.45776e-05
F5	21	D3 25 MA	ATP1A2	22.91	0.112						F5	21	D7 25 MA	ATP1A2	24.3957	0.0014566				1.87901			D6 25 MA	22.7606	1.87901	14.2463	1.86609		0.00421671	4.21671e-05
F6	22	D3 5.5 GL + 19.5 MA	ATP1A2	23.46	0.029						F6	22	D7 5.5 GL + 19.5 MA	ATP1A2	24.6036	0.0399363				1.87901			D6 5.5 GL + 19.5 MA	23.3177	1.87901	13.3052	1.86609		0.00164964	1.64964e-05
G1	25	D4 0 GL	ATP1A2	22.66	0.171	22.54	0.758651		1.9374											1.87901			D7 0 GL	24.1658	1.87901	13.3568	1.86609		0.000997873	9.97873e-06
G2	26	D4 5.5 GL	ATP1A2	23.6	0.165	23.48	0.702726		1.9374											1.87901			D7 5.5 GL	24.2713	1.87901	13.2927	1.86609		0.000897004	8.97004e-06
G3	27	D4 25 GL	ATP1A2	23.66	0.181	23.535	0.769067		1.9374											1.87901			D7 25 GL	24.4522	1.87901	13.5307	1.86609		0.000928344	9.28344e-06
G4	28	D4 5.5 MA	ATP1A2	23.09	0.372	22.825	1.62979		1.9374											1.87901			D7 5.5 MA	24.3626	1.87901	13.5299	1.86609		0.000981831	9.81831e-06
G5	29	D 25 MA	ATP1A2	22.67	0.052	22.63	0.229783		1.9374											1.87901			D7 25 MA	24.3947	1.87901	13.5247	1.86609		0.000959062	9.59062e-06
G6	30	D4 5.5 GL + 19.5 MA	ATP1A2	23.6	0.003	23.595	0.0127146		1.9374											1.87901			D7 5.5 GL + 19.5 MA	24.6318	1.87901	13.8648	1.86609		0.00102104	1.02104e-05
H1	25	D4 0 GL	ATP1A2	22.42	0.171
H2	26	D4 5.5 GL	ATP1A2	23.36	0.165
H3	27	D4 25 GL	ATP1A2	23.41	0.181
H4	28	D4 5.5 MA	ATP1A2	22.56	0.372
H5	29	D4 25 MA	ATP1A2	22.59	0.052
H6	30	D4 5.5 GL + 19.5 MA	ATP1A2	23.59	0.003

## Sheet: Figure 7
DATA EXTRACTION
39_si5.5											40_si5.5												COMMENTS
QS											QS												PCR EFF was determinated by LinregPCR
Gene	PCR EFF										Gene	PCR EFF
18SrRNA	1.87859										18SrRNA	1.85509											Calculation of CV
ATP1A1	1.88454										ATP1A1	1.81373											CV (%) = ST DEV / AVG CT * 100
ATP1A2	1.81559										ATP1A2	1.84077											CV of 1.75 % corresponds to a difference of 0.5 cycle between two replicates or to SD of ~0.35 at cycle 20
PRKAA1	1.95423										PRKAA1	1.86969
PRKAA2	1.95887										PRKAA2	1.8857											Calculation of gene expression
																							[target/reference] = [EFFreference^CTreference]/[EFFtarget^CTtarget]
18S
Well	Sample	Sample name	Assay	CT	ST DEV	Average Ct	CV (%)	Warning	Efficency		Well	Sample	Sample name	Assay	CT	ST DEV	Average Ct	CV (%)	Warning	Efficency			Samples for 18S rRNA evaluation were diluted 1:100 because of 18S rRNA's high concentration. That is why all the ratios were divided by 100 before used in normalization
E1	1	D1 Control 5.5 GL	18SrRNA	14.3822	0.164266	14.4984	1.133		1.87859		E1	1	D5 Control 5.5 GL	18SrRNA	13.1421	0.200302	13.2837	1.50788		1.85509
E2	2	D1 siSCR 5.5 GL	18SrRNA	14.36	0.0165998	14.3483	0.115692		1.87859		E2	2	D5 siSCR 5.5 GL	18SrRNA	13.1163	0.132796	13.2102	1.00525		1.85509
E3	3	D1 siAMPK 5.5 GL	18SrRNA	14.4336	0.0326507	14.4567	0.225851		1.87859		E3	3	D5 siAMPK 5.5 GL	18SrRNA	13.403	0.0791113	13.459	0.587796		1.85509
E4	4	D2 Control 5.5 GL	18SrRNA	14.9486	0.0141924	14.9587	0.0948771		1.87859		E4	4	D6 Control 5.5 GL	18SrRNA	13.5779	0.029728	13.5569	0.219283		1.85509
E5	5	D2 siSCR 5.5 GL	18SrRNA	15.4857	0.0354667	15.4606	0.229401		1.87859		E5	5	D6 siSCR 5.5 GL	18SrRNA	13.8725	0.0060705	13.8682	0.0437728		1.85509
E6	6	D2 siAMPK 5.5 GL	18SrRNA	15.1604	0.213572	15.3114	1.39485		1.87859		E6	6	D6 siAMPK 5.5 GL	18SrRNA	13.8105	0.0747307	13.7576	0.543194		1.85509			Grey marked results are control results and excluded from the analysis and are not shown in the Figure
E7	7	D3 Control 5.5 GL	18SrRNA	14.8288	0.054041	14.7905	0.365376		1.87859		E7	7	D7 Control 5.5 GL	18SrRNA	13.552	0.0155276	13.541	0.11467		1.85509
E8	8	D3 siSCR 5.5 GL	18SrRNA	14.9442	0.211108	14.7949	1.4269		1.87859		E8	8	D7 siSCR 5.5 GL	18SrRNA	13.8966	0.164253	13.7804	1.19193		1.85509
E9	9	D3 siAMPK 5.5 GL	18SrRNA	14.6982	0.121263	14.6125	0.82986		1.87859		E9	9	D7 siAMPK 5.5 GL	18SrRNA	13.6664	0.0909731	13.6021	0.668817		1.85509
E10	10	D4 Control 5.5 GL	18SrRNA	14.1029	0.0844441	14.0432	0.601316		1.87859		E10	10	D8 Control 5.5 GL	18SrRNA	13.6612	0.0102744	13.6685	0.0751683		1.85509
E11	11	D4 siSCR 5.5 GL	18SrRNA	14.6809	0.03751	14.6544	0.255964		1.87859		E11	11	D8 siSCR 5.5 GL	18SrRNA	13.5694	0.105967	13.4944	0.785266		1.85509
E12	12	D4 siAMPK 5.5 GL	18SrRNA	14.305	0.0404117	14.3336	0.281938		1.87859		E12	12	D8 siAMPK 5.5 GL	18SrRNA	13.1681	0.11004	13.2459	0.83075		1.85509
F1	1	D1 Control 5.5 GL	18SrRNA	14.6146	0.164266						F1	1	D5 Control 5.5 GL	18SrRNA	13.4254	0.200302
F2	2	D1 siSCR 5.5 GL	18SrRNA	14.3365	0.0165998						F2	2	D5 siSCR 5.5 GL	18SrRNA	13.3041	0.132796
F3	3	D1 siAMPK 5.5 GL	18SrRNA	14.4798	0.0326507						F3	3	D5 siAMPK 5.5 GL	18SrRNA	13.5149	0.0791113
F4	4	D2 Control 5.5 GL	18SrRNA	14.9687	0.0141924						F4	4	D6 Control 5.5 GL	18SrRNA	13.5359	0.029728
F5	5	D2 siSCR 5.5 GL	18SrRNA	15.4355	0.0354667						F5	5	D6 siSCR 5.5 GL	18SrRNA	13.8639	0.0060705
F6	6	D2 siAMPK 5.5 GL	18SrRNA	15.4625	0.213572						F6	6	D6 siAMPK 5.5 GL	18SrRNA	13.7048	0.0747307
F7	7	D3 Control 5.5 GL	18SrRNA	14.7523	0.054041						F7	7	D7 Control 5.5 GL	18SrRNA	13.5301	0.0155276
F8	8	D3 siSCR 5.5 GL	18SrRNA	14.6456	0.211108						F8	8	D7 siSCR 5.5 GL	18SrRNA	13.6643	0.164253
F9	9	D3 siAMPK 5.5 GL	18SrRNA	14.5267	0.121263						F9	9	D7 siAMPK 5.5 GL	18SrRNA	13.5378	0.0909731
F10	10	D4 Control 5.5 GL	18SrRNA	13.9835	0.0844441						F10	10	D8 Control 5.5 GL	18SrRNA	13.6758	0.0102744
F11	11	D4 siSCR 5.5 GL	18SrRNA	14.6279	0.03751						F11	11	D8 siSCR 5.5 GL	18SrRNA	13.4195	0.105967
F12	12	D4 siAMPK 5.5 GL	18SrRNA	14.3622	0.0404117						F12	12	D8 siAMPK 5.5 GL	18SrRNA	13.3237	0.11004
																							DATA REDUCTION						CALCULATION				NORMALISATION
ATP1A1																													Gene expression	18S 1:100			Extracted results ATP1A1
Well	Sample	Sample name	Assay	CT	ST DEV	Average Ct	CV (%)	Warning	Efficency		Well	Sample	Sample name	Assay	CT	ST DEV	Average Ct	CV (%)	Warning	Efficency			Sample name	ATP1A1 CT	ATP1A1 EFF	18SrRNA CT	18SrRNA EFF		ATP1A1/18SrRNA	Calculated dilution				Control 5.5 GL	siSCR 5.5 GL	siAMPK 5.5 GL
A1	1	D1 Control 5.5 GL	ATP1A1	21.991	0.137848	21.8935	0.62963		1.88454		A1	1	D5 Control 5.5 GL	ATP1A1	21.8557	0.0747179	21.9085	0.341046		1.81373			D1 Control 5.5 GL	21.8935	1.88454	14.4984	1.87859		0.00880912	8.80912e-05			D1	8.80912e-05	0.000102376	0.00012425
A2	2	D1 siSCR 5.5 GL	ATP1A1	21.5999	0.131458	21.5069	0.611234		1.88454		A2	2	D5 siSCR 5.5 GL	ATP1A1	22.1727	0.165248	22.0559	0.749224		1.81373			D1 siSCR 5.5 GL	21.5069	1.88454	14.3483	1.87859		0.0102376	0.000102376			D2	0.000114435	0.00018356	0.000203674
A3	3	D1 siAMPK 5.5 GL	ATP1A1	21.3397	0.0431193	21.3092	0.20235		1.88454		A3	3	D5 siAMPK 5.5 GL	ATP1A1	22.0391	0.00151459	22.0381	0.0068726		1.81373			D1 siAMPK 5.5 GL	21.3092	1.88454	14.4567	1.87859		0.012425	0.00012425			D3	0.000114437	0.000125081	0.000137562
A4	4	D2 Control 5.5 GL	ATP1A1	21.9577	0.0270522	21.9386	0.123309		1.88454		A4	4	D6 Control 5.5 GL	ATP1A1	22.2173	0.152135	22.1098	0.688088		1.81373			D2 Control 5.5 GL	21.9386	1.88454	14.9587	1.87859		0.0114435	0.000114435			D4	7.98284e-05	0.000152905	0.000154386
A5	5	D2 siSCR 5.5 GL	ATP1A1	21.6755	0.0237317	21.6923	0.109402		1.88454		A5	5	D6 siSCR 5.5 GL	ATP1A1	21.779	0.0269996	21.7599	0.124079		1.81373			D2 siSCR 5.5 GL	21.6923	1.88454	15.4606	1.87859		0.018356	0.00018356			D5	7.94206e-05	6.95173e-05	8.19331e-05
A6	6	D2 siAMPK 5.5 GL	ATP1A1	21.3588	0.0296417	21.3798	0.138644		1.88454		A6	6	D6 siAMPK 5.5 GL	ATP1A1	21.3337	0.0551281	21.2948	0.258881		1.81373			D2 siAMPK 5.5 GL	21.3798	1.88454	15.3114	1.87859		0.0203674	0.000203674			D6	8.34069e-05	0.000124507	0.000153396
A7	7	D3 Control 5.5 GL	ATP1A1	21.8221	0.0719747	21.7713	0.330595		1.88454		A7	7	D7 Control 5.5 GL	ATP1A1	22.2352	0.101254	22.3068	0.453913		1.81373			D3 Control 5.5 GL	21.7713	1.88454	14.7905	1.87859		0.0114437	0.000114437			D7	7.34501e-05	9.52164e-05	0.000113747
A8	8	D3 siSCR 5.5 GL	ATP1A1	21.6931	0.0818526	21.6352	0.37833		1.88454		A8	8	D7 siSCR 5.5 GL	ATP1A1	22.123	0.00521407	22.1193	0.0235725		1.81373			D3 siSCR 5.5 GL	21.6352	1.88454	14.7949	1.87859		0.0125081	0.000125081			D8	8.76455e-05	8.23924e-05	9.25277e-05
A9	9	D3 siAMPK 5.5 GL	ATP1A1	21.282	0.0306047	21.3036	0.14366		1.88454		A9	9	D7 siAMPK 5.5 GL	ATP1A1	21.6461	0.0148775	21.6356	0.068764		1.81373			D3 siAMPK 5.5 GL	21.3036	1.88454	14.6125	1.87859		0.0137562	0.000137562
A10	10	D4 Control 5.5 GL	ATP1A1	21.5688	0.0384892	21.596	0.178224		1.88454		A10	10	D8 Control 5.5 GL	ATP1A1	22.0862	0.0793952	22.1423	0.358567		1.81373			D4 Control 5.5 GL	21.596	1.88454	14.0432	1.87859		0.00798284	7.98284e-05			PRESENTED RESULTS
A11	11	D4 siSCR 5.5 GL	ATP1A1	21.1952	0.0235604	21.1785	0.111247		1.88454		A11	11	D8 siSCR 5.5 GL	ATP1A1	22.0277	0.0534287	22.0655	0.242137		1.81373			D4 siSCR 5.5 GL	21.1785	1.88454	14.6544	1.87859		0.0152905	0.000152905			NORMALISED RESULTS TO AVERAGE Control 5.5 GL					0.00014098	Average Control 5.5 GL for first independent experiment
A12	12	D4 siAMPK 5.5 GL	ATP1A1	20.96	0.163911	20.8441	0.78637		1.88454		A12	12	D8 siAMPK 5.5 GL	ATP1A1	21.6819	0.0979088	21.6127	0.453015		1.81373			D4 siAMPK 5.5 GL	20.8441	1.88454	14.3336	1.87859		0.0154386	0.000154386			ATP1A1	Control 5.5 GL	siSCR 5.5 GL	siAMPK 5.5 GL		9.29083e-05	Average Control 5.5 GL for second independent experiment
B1	1	D1 Control 5.5 GL	ATP1A1	21.796	0.137848						B1	1	D5 Control 5.5 GL	ATP1A1	21.9613	0.0747179							D5 Control 5.5 GL	21.9085	1.81373	13.2837	1.85509		0.00794206	7.94206e-05			D1		0.726171	0.881328
B2	2	D1 siSCR 5.5 GL	ATP1A1	21.414	0.131458						B2	2	D5 siSCR 5.5 GL	ATP1A1	21.939	0.165248							D5 siSCR 5.5 GL	22.0559	1.81373	13.2102	1.85509		0.00695173	6.95173e-05			D2		1.30202	1.4447
B3	3	D1 siAMPK 5.5 GL	ATP1A1	21.2788	0.0431193						B3	3	D5 siAMPK 5.5 GL	ATP1A1	22.037	0.00151459							D5 siAMPK 5.5 GL	22.0381	1.81373	13.459	1.85509		0.00819331	8.19331e-05			D3		0.887222	0.975752
B4	4	D2 Control 5.5 GL	ATP1A1	21.9195	0.0270522						B4	4	D6 Control 5.5 GL	ATP1A1	22.0022	0.152135							D6 Control 5.5 GL	22.1098	1.81373	13.5569	1.85509		0.00834069	8.34069e-05			D4		1.08458	1.09509
B5	5	D2 siSCR 5.5 GL	ATP1A1	21.7091	0.0237317						B5	5	D6 siSCR 5.5 GL	ATP1A1	21.7409	0.0269996							D6 siSCR 5.5 GL	21.7599	1.81373	13.8682	1.85509		0.0124507	0.000124507			D5		0.748236	0.881871
B6	6	D2 siAMPK 5.5 GL	ATP1A1	21.4008	0.0296417						B6	6	D6 siAMPK 5.5 GL	ATP1A1	21.2558	0.0551281							D6 siAMPK 5.5 GL	21.2948	1.81373	13.7576	1.85509		0.0153396	0.000153396			D6		1.34011	1.65105
B7	7	D3 Control 5.5 GL	ATP1A1	21.7204	0.0719747						B7	7	D7 Control 5.5 GL	ATP1A1	22.3784	0.101254							D7 Control 5.5 GL	22.3068	1.81373	13.541	1.85509		0.00734501	7.34501e-05			D7		1.02484	1.22429
B8	8	D3 siSCR 5.5 GL	ATP1A1	21.5774	0.0818526						B8	8	D7 siSCR 5.5 GL	ATP1A1	22.1156	0.00521407							D7 siSCR 5.5 GL	22.1193	1.81373	13.7804	1.85509		0.00952164	9.52164e-05			D8		0.886814	0.995904
B9	9	D3 siAMPK 5.5 GL	ATP1A1	21.3253	0.0306047						B9	9	D7 siAMPK 5.5 GL	ATP1A1	21.6251	0.0148775							D7 siAMPK 5.5 GL	21.6356	1.81373	13.6021	1.85509		0.0113747	0.000113747
B10	10	D4 Control 5.5 GL	ATP1A1	21.6232	0.0384892						B10	10	D8 Control 5.5 GL	ATP1A1	22.1985	0.0793952							D8 Control 5.5 GL	22.1423	1.81373	13.6685	1.85509		0.00876455	8.76455e-05
B11	11	D4 siSCR 5.5 GL	ATP1A1	21.1618	0.0235604						B11	11	D8 siSCR 5.5 GL	ATP1A1	22.1033	0.0534287							D8 siSCR 5.5 GL	22.0655	1.81373	13.4944	1.85509		0.00823924	8.23924e-05
B12	12	D4 siAMPK 5.5 GL	ATP1A1	20.7282	0.163911						B12	12	D8 siAMPK 5.5 GL	ATP1A1	21.5435	0.0979088							D8 siAMPK 5.5 GL	21.6127	1.81373	13.2459	1.85509		0.00925277	9.25277e-05
ATP1A2																													Gene expression	18S 1:100			Extracted results ATP1A2
Well	Sample	Sample name	Assay	CT	ST DEV	Average Ct	CV (%)	Warning	Efficency		Well	Sample	Sample name	Assay	CT	ST DEV	Average Ct	CV (%)	Warning	Efficency			Sample name	ATP1A2 CT	ATP1A2 EFF	18SrRNA CT	18SrRNA EFF		ATP1A2/18SrRNA	Calculated dilution				Control 5.5 GL	siSCR 5.5 GL	siAMPK 5.5 GL
C1	1	D1 Control 5.5 GL	ATP1A2	24.0008	0.0917682	23.936	0.383391		1.81559		C1	1	D5 Control 5.5 GL	ATP1A2	23.707	0.0181346	23.7198	0.0764534		1.84077			D1 Control 5.5 GL	23.936	1.81559	14.4984	1.87859		0.00589277	5.89277e-05			D1	5.89277e-05	6.99491e-05	8.45831e-05
C2	2	D1 siSCR 5.5 GL	ATP1A2	23.4845	0.00744212	23.4898	0.0316824		1.81559		C2	2	D5 siSCR 5.5 GL	ATP1A2	23.635	0.0346103	23.6595	0.146285		1.84077			D1 siSCR 5.5 GL	23.4898	1.81559	14.3483	1.87859		0.00699491	6.99491e-05			D2	4.17284e-05	4.19039e-05	3.01756e-05
C3	3	D1 siAMPK 5.5 GL	ATP1A2	23.2955	0.0136596	23.2859	0.0586606		1.81559		C3	3	D5 siAMPK 5.5 GL	ATP1A2	23.9694	0.0178433	23.982	0.0744029		1.84077			D1 siAMPK 5.5 GL	23.2859	1.81559	14.4567	1.87859		0.00845831	8.45831e-05			D3	9.32224e-05	9.22707e-05	0.000120987
C4	4	D2 Control 5.5 GL	ATP1A2	24.9592	0.0594628	25.0012	0.237839		1.81559		C4	4	D6 Control 5.5 GL	ATP1A2	22.7752	0.0794977	22.7189	0.349918		1.84077			D2 Control 5.5 GL	25.0012	1.81559	14.9587	1.87859		0.00417284	4.17284e-05			D4	7.89106e-05	0.000142221	0.000118506
C5	5	D2 siSCR 5.5 GL	ATP1A2	25.5614	0.0517469	25.5248	0.202732		1.81559		C5	5	D6 siSCR 5.5 GL	ATP1A2	22.6941	0.0101112	22.6869	0.0445684		1.84077			D2 siSCR 5.5 GL	25.5248	1.81559	15.4606	1.87859		0.00419039	4.19039e-05			D5	1.90162e-05	1.88533e-05	1.80586e-05
C6	6	D2 siAMPK 5.5 GL	ATP1A2	25.928	0.0146293	25.9177	0.0564454		1.81559		C6	6	D6 siAMPK 5.5 GL	ATP1A2	22.9281	0.0261944	22.9466	0.114154		1.84077			D2 siAMPK 5.5 GL	25.9177	1.81559	15.3114	1.87859		0.00301756	3.01756e-05			D6	4.14637e-05	5.12504e-05	4.08524e-05
C7	7	D3 Control 5.5 GL	ATP1A2	23.4755	0.000353359	23.4757	0.00150521		1.81559		C7	7	D7 Control 5.5 GL	ATP1A2	23.0469	0.102867	23.1197	0.444931		1.84077			D3 Control 5.5 GL	23.4757	1.81559	14.7905	1.87859		0.00932224	9.32224e-05			D7	3.21533e-05	4.88862e-05	3.16406e-05
C8	8	D3 siSCR 5.5 GL	ATP1A2	23.4269	0.099971	23.4975	0.425453		1.81559		C8	8	D7 siSCR 5.5 GL	ATP1A2	22.5721	0.146057	22.6754	0.644122		1.84077			D3 siSCR 5.5 GL	23.4975	1.81559	14.7949	1.87859		0.00922707	9.22707e-05			D8	3.69909e-05	3.70928e-05	2.60381e-05
C9	9	D3 siAMPK 5.5 GL	ATP1A2	22.8109	0.0557916	22.8504	0.244161		1.81559		C9	9	D7 siAMPK 5.5 GL	ATP1A2	23.1784	0.0416289	23.2078	0.179375		1.84077			D3 siAMPK 5.5 GL	22.8504	1.81559	14.6125	1.87859		0.0120987	0.000120987
C10	10	D4 Control 5.5 GL	ATP1A2	22.9651	2.96714e-05	22.9651	0.000129202		1.81559		C10	10	D8 Control 5.5 GL	ATP1A2	22.9303	0.125478	23.019	0.545103		1.84077			D4 Control 5.5 GL	22.9651	1.81559	14.0432	1.87859		0.00789106	7.89106e-05			PRESENTED RESULTS
C11	11	D4 siSCR 5.5 GL	ATP1A2	22.5669	0.0802355	22.6236	0.354654		1.81559		C11	11	D8 siSCR 5.5 GL	ATP1A2	22.829	0.0130608	22.8383	0.0571883		1.84077			D4 siSCR 5.5 GL	22.6236	1.81559	14.6544	1.87859		0.0142221	0.000142221			NORMALISED RESULTS TO AVERAGE Control 5.5 GL					8.65862e-05	Average Control 5.5 GL for first independent experiment
C12	12	D4 siAMPK 5.5 GL	ATP1A2	22.488	0.144609	22.5903	0.640138		1.81559		C12	12	D8 siAMPK 5.5 GL	ATP1A2	23.2575	0.128745	23.1665	0.55574		1.84077			D4 siAMPK 5.5 GL	22.5903	1.81559	14.3336	1.87859		0.0118506	0.000118506			ATP1A2	Control 5.5 GL	siSCR 5.5 GL	siAMPK 5.5 GL		3.90207e-05	Average Control 5.5 GL for second independent experiment
D1	1	D1 Control 5.5 GL	ATP1A2	23.8711	0.0917682						D1	1	D5 Control 5.5 GL	ATP1A2	23.7326	0.0181346							D5 Control 5.5 GL	23.7198	1.84077	13.2837	1.85509		0.00190162	1.90162e-05			D1		0.807855	0.976866
D2	2	D1 siSCR 5.5 GL	ATP1A2	23.495	0.00744212						D2	2	D5 siSCR 5.5 GL	ATP1A2	23.684	0.0346103							D5 siSCR 5.5 GL	23.6595	1.84077	13.2102	1.85509		0.00188533	1.88533e-05			D2		0.483956	0.348504
D3	3	D1 siAMPK 5.5 GL	ATP1A2	23.2762	0.0136596						D3	3	D5 siAMPK 5.5 GL	ATP1A2	23.9946	0.0178433							D5 siAMPK 5.5 GL	23.982	1.84077	13.459	1.85509		0.00180586	1.80586e-05			D3		1.06565	1.3973
D4	4	D2 Control 5.5 GL	ATP1A2	25.0433	0.0594628						D4	4	D6 Control 5.5 GL	ATP1A2	22.6627	0.0794977							D6 Control 5.5 GL	22.7189	1.84077	13.5569	1.85509		0.00414637	4.14637e-05			D4		1.64254	1.36865
D5	5	D2 siSCR 5.5 GL	ATP1A2	25.4882	0.0517469						D5	5	D6 siSCR 5.5 GL	ATP1A2	22.6798	0.0101112							D6 siSCR 5.5 GL	22.6869	1.84077	13.8682	1.85509		0.00512504	5.12504e-05			D5		0.483162	0.462796
D6	6	D2 siAMPK 5.5 GL	ATP1A2	25.9073	0.0146293						D6	6	D6 siAMPK 5.5 GL	ATP1A2	22.9651	0.0261944							D6 siAMPK 5.5 GL	22.9466	1.84077	13.7576	1.85509		0.00408524	4.08524e-05			D6		1.31342	1.04694
D7	7	D3 Control 5.5 GL	ATP1A2	23.476	0.000353359						D7	7	D7 Control 5.5 GL	ATP1A2	23.1924	0.102867							D7 Control 5.5 GL	23.1197	1.84077	13.541	1.85509		0.00321533	3.21533e-05			D7		1.25283	0.810868
D8	8	D3 siSCR 5.5 GL	ATP1A2	23.5682	0.099971						D8	8	D7 siSCR 5.5 GL	ATP1A2	22.7787	0.146057							D7 siSCR 5.5 GL	22.6754	1.84077	13.7804	1.85509		0.00488862	4.88862e-05			D8		0.950593	0.66729
D9	9	D3 siAMPK 5.5 GL	ATP1A2	22.8898	0.0557916						D9	9	D7 siAMPK 5.5 GL	ATP1A2	23.2373	0.0416289							D7 siAMPK 5.5 GL	23.2078	1.84077	13.6021	1.85509		0.00316406	3.16406e-05
D10	10	D4 Control 5.5 GL	ATP1A2	22.9651	2.96714e-05						D10	10	D8 Control 5.5 GL	ATP1A2	23.1078	0.125478							D8 Control 5.5 GL	23.019	1.84077	13.6685	1.85509		0.00369909	3.69909e-05
D11	11	D4 siSCR 5.5 GL	ATP1A2	22.6803	0.0802355						D11	11	D8 siSCR 5.5 GL	ATP1A2	22.8475	0.0130608							D8 siSCR 5.5 GL	22.8383	1.84077	13.4944	1.85509		0.00370928	3.70928e-05
D12	12	D4 siAMPK 5.5 GL	ATP1A2	22.6925	0.144609						D12	12	D8 siAMPK 5.5 GL	ATP1A2	23.0755	0.128745							D8 siAMPK 5.5 GL	23.1665	1.84077	13.2459	1.85509		0.00260381	2.60381e-05
PRKAA1																													Gene expression	18S 1:100			Extracted results PRKAA1
Well	Sample	Sample name	Assay	CT	ST DEV	Average Ct	CV (%)	Warning	Efficency		Well	Sample	Sample name	Assay	CT	ST DEV	Average Ct	CV (%)	Warning	Efficency			Sample name	PRKAA1 CT	PRKAA1 EFF	18SrRNA CT	18SrRNA EFF		PRKAA1/18SrRNA	Calculated dilution				Control 5.5 GL	siSCR 5.5 GL	siAMPK 5.5 GL
A1	1	D1 Control 5.5 GL	PRKAA1	24.3576	0.0263576	24.3763	0.108128		1.95423		A1	1	D5 Control 5.5 GL	PRKAA1	25.3321	0.0276767	25.3516	0.109171		1.86969			D1 Control 5.5 GL	24.3763	1.95423	14.4984	1.87859		0.000753774	7.53774e-06			D1	7.53774e-06	7.67941e-06	2.04798e-06
A2	2	D1 siSCR 5.5 GL	PRKAA1	24.3266	0.16886	24.2072	0.69756		1.95423		A2	2	D5 siSCR 5.5 GL	PRKAA1	25.2977	0.114573	25.2167	0.454355		1.86969			D1 siSCR 5.5 GL	24.2072	1.95423	14.3483	1.87859		0.000767941	7.67941e-06			D2	9.91122e-06	1.70771e-05	2.54218e-06
A3	3	D1 siAMPK 5.5 GL	PRKAA1	26.2278	0.0765077	26.2819	0.291104		1.95423		A3	3	D5 siAMPK 5.5 GL	PRKAA1	27.2357	0.157014	27.3467	0.574161		1.86969			D1 siAMPK 5.5 GL	26.2819	1.95423	14.4567	1.87859		0.000204798	2.04798e-06			D3	7.73611e-06	8.26595e-06	2.45218e-06
A4	4	D2 Control 5.5 GL	PRKAA1	24.4298	0.0409843	24.4009	0.167962		1.95423		A4	4	D6 Control 5.5 GL	PRKAA1	25.5844	0.0184408	25.5974	0.0720414		1.86969			D2 Control 5.5 GL	24.4009	1.95423	14.9587	1.87859		0.000991122	9.91122e-06			D4	5.56987e-06	9.31048e-06	1.55037e-06
A5	5	D2 siSCR 5.5 GL	PRKAA1	24.0513	0.0139253	24.0612	0.0578747		1.95423		A5	5	D6 siSCR 5.5 GL	PRKAA1	25.3538	0.053778	25.3157	0.212429		1.86969			D2 siSCR 5.5 GL	24.0612	1.95423	15.4606	1.87859		0.00170771	1.70771e-05			D5	4.73209e-06	4.9204e-06	1.51317e-06
A6	6	D2 siAMPK 5.5 GL	PRKAA1	26.7221	0.0587116	26.7637	0.21937		1.95423		A6	6	D6 siAMPK 5.5 GL	PRKAA1	27.6675	0.119937	27.7523	0.43217		1.86969			D2 siAMPK 5.5 GL	26.7637	1.95423	15.3114	1.87859		0.000254218	2.54218e-06			D6	4.80356e-06	6.94486e-06	1.4119e-06
A7	7	D3 Control 5.5 GL	PRKAA1	24.6864	0.104635	24.6124	0.42513		1.95423		A7	7	D7 Control 5.5 GL	PRKAA1	25.1685	0.0330175	25.1918	0.131065		1.86969			D3 Control 5.5 GL	24.6124	1.95423	14.7905	1.87859		0.000773611	7.73611e-06			D7	6.13131e-06	6.2345e-06	1.37002e-06
A8	8	D3 siSCR 5.5 GL	PRKAA1	24.4748	0.0605836	24.5177	0.247102		1.95423		A8	8	D7 siSCR 5.5 GL	PRKAA1	25.3398	0.0872878	25.4015	0.343633		1.86969			D3 siSCR 5.5 GL	24.5177	1.95423	14.7949	1.87859		0.000826595	8.26595e-06			D8	6.23814e-06	6.24823e-06	1.43087e-06
A9	9	D3 siAMPK 5.5 GL	PRKAA1	26.1265	0.0469509	26.1597	0.179478		1.95423		A9	9	D7 siAMPK 5.5 GL	PRKAA1	27.5338	0.159826	27.6469	0.578099		1.86969			D3 siAMPK 5.5 GL	26.1597	1.95423	14.6125	1.87859		0.000245218	2.45218e-06
A10	10	D4 Control 5.5 GL	PRKAA1	24.344	0.0784282	24.3995	0.321434		1.95423		A10	10	D8 Control 5.5 GL	PRKAA1	25.1996	0.127913	25.2901	0.505785		1.86969			D4 Control 5.5 GL	24.3995	1.95423	14.0432	1.87859		0.000556987	5.56987e-06			PRESENTED RESULTS
A11	11	D4 siSCR 5.5 GL	PRKAA1	24.1727	0.0497724	24.2078	0.205604		1.95423		A11	11	D8 siSCR 5.5 GL	PRKAA1	25.0332	0.116497	25.1156	0.463842		1.86969			D4 siSCR 5.5 GL	24.2078	1.95423	14.6544	1.87859		0.000931048	9.31048e-06			NORMALISED RESULTS TO AVERAGE Control 5.5 GL					1.05832e-05	Average Control 5.5 GL for first independent experiment
A12	12	D4 siAMPK 5.5 GL	PRKAA1	26.6349	0.0754287	26.5815	0.283764		1.95423		A12	12	D8 siAMPK 5.5 GL	PRKAA1	27.2654	0.0561922	27.2257	0.206394		1.86969			D4 siAMPK 5.5 GL	26.5815	1.95423	14.3336	1.87859		0.000155037	1.55037e-06			PRKAA1	Control 5.5 GL	siSCR 5.5 GL	siAMPK 5.5 GL		6.087e-06	Average Control 5.5 GL for second independent experiment
B1	1	D1 Control 5.5 GL	PRKAA1	24.3949	0.0263576						B1	1	D5 Control 5.5 GL	PRKAA1	25.3712	0.0276767							D5 Control 5.5 GL	25.3516	1.86969	13.2837	1.85509		0.000473209	4.73209e-06			D1		0.72562	0.193512
B2	2	D1 siSCR 5.5 GL	PRKAA1	24.0878	0.16886						B2	2	D5 siSCR 5.5 GL	PRKAA1	25.1357	0.114573							D5 siSCR 5.5 GL	25.2167	1.86969	13.2102	1.85509		0.00049204	4.9204e-06			D2		1.6136	0.240208
B3	3	D1 siAMPK 5.5 GL	PRKAA1	26.336	0.0765077						B3	3	D5 siAMPK 5.5 GL	PRKAA1	27.4577	0.157014							D5 siAMPK 5.5 GL	27.3467	1.86969	13.459	1.85509		0.000151317	1.51317e-06			D3		0.781042	0.231704
B4	4	D2 Control 5.5 GL	PRKAA1	24.3719	0.0409843						B4	4	D6 Control 5.5 GL	PRKAA1	25.6105	0.0184408							D6 Control 5.5 GL	25.5974	1.86969	13.5569	1.85509		0.000480356	4.80356e-06			D4		0.879739	0.146493
B5	5	D2 siSCR 5.5 GL	PRKAA1	24.071	0.0139253						B5	5	D6 siSCR 5.5 GL	PRKAA1	25.2777	0.053778							D6 siSCR 5.5 GL	25.3157	1.86969	13.8682	1.85509		0.000694486	6.94486e-06			D5		0.808346	0.248591
B6	6	D2 siAMPK 5.5 GL	PRKAA1	26.8052	0.0587116						B6	6	D6 siAMPK 5.5 GL	PRKAA1	27.8371	0.119937							D6 siAMPK 5.5 GL	27.7523	1.86969	13.7576	1.85509		0.00014119	1.4119e-06			D6		1.14093	0.231953
B7	7	D3 Control 5.5 GL	PRKAA1	24.5384	0.104635						B7	7	D7 Control 5.5 GL	PRKAA1	25.2151	0.0330175							D7 Control 5.5 GL	25.1918	1.86969	13.541	1.85509		0.000613131	6.13131e-06			D7		1.02423	0.225073
B8	8	D3 siSCR 5.5 GL	PRKAA1	24.5605	0.0605836						B8	8	D7 siSCR 5.5 GL	PRKAA1	25.4632	0.0872878							D7 siSCR 5.5 GL	25.4015	1.86969	13.7804	1.85509		0.00062345	6.2345e-06			D8		1.02649	0.23507
B9	9	D3 siAMPK 5.5 GL	PRKAA1	26.1929	0.0469509						B9	9	D7 siAMPK 5.5 GL	PRKAA1	27.7599	0.159826							D7 siAMPK 5.5 GL	27.6469	1.86969	13.6021	1.85509		0.000137002	1.37002e-06
B10	10	D4 Control 5.5 GL	PRKAA1	24.4549	0.0784282						B10	10	D8 Control 5.5 GL	PRKAA1	25.3805	0.127913							D8 Control 5.5 GL	25.2901	1.86969	13.6685	1.85509		0.000623814	6.23814e-06
B11	11	D4 siSCR 5.5 GL	PRKAA1	24.243	0.0497724						B11	11	D8 siSCR 5.5 GL	PRKAA1	25.198	0.116497							D8 siSCR 5.5 GL	25.1156	1.86969	13.4944	1.85509		0.000624823	6.24823e-06
B12	12	D4 siAMPK 5.5 GL	PRKAA1	26.5282	0.0754287						B12	12	D8 siAMPK 5.5 GL	PRKAA1	27.1859	0.0561922							D8 siAMPK 5.5 GL	27.2257	1.86969	13.2459	1.85509		0.000143087	1.43087e-06
PRKAA2																													Gene expression	18S 1:100
Well	Sample	Sample name	Assay	CT	ST DEV	Average Ct	CV (%)	Warning	Efficency		Well	Sample	Sample name	Assay	CT	ST DEV	Average Ct	CV (%)	Warning	Efficency			Sample name	PRKAA2 CT	PRKAA2 EFF	18SrRNA CT	18SrRNA EFF		PRKAA2/18SrRNA	Calculated dilution			Extracted results PRKAA2
C1	1	D1 Control 5.5 GL	PRKAA2	27.553	0.0363124	27.5787	0.131668		1.95887		C1	1	D5 Control 5.5 GL	PRKAA2	27.3416	0.0866121	27.4029	0.31607		1.8857			D1 Control 5.5 GL	27.5787	1.95887	14.4984	1.87859		8.26058e-05	8.26058e-07				Control 5.5 GL	siSCR 5.5 GL	siAMPK 5.5 GL
C2	2	D1 siSCR 5.5 GL	PRKAA2	27.2746	0.0217114	27.2899	0.0795582		1.95887		C2	2	D5 siSCR 5.5 GL	PRKAA2	27.7391	0.000191515	27.739	0.00069042		1.8857			D1 siSCR 5.5 GL	27.2899	1.95887	14.3483	1.87859		9.12496e-05	9.12496e-07			D1	8.26058e-07	9.12496e-07	9.4618e-08
C3	3	D1 siAMPK 5.5 GL	PRKAA2	30.8079	0.0644597	30.7623	0.209541		1.95887		C3	3	D5 siAMPK 5.5 GL	PRKAA2	30.9548	0.204765	30.81	0.664606		1.8857			D1 siAMPK 5.5 GL	30.7623	1.95887	14.4567	1.87859		9.4618e-06	9.4618e-08			D2	4.31195e-07	9.15887e-07	1.07912e-07
C4	4	D2 Control 5.5 GL	PRKAA2	29.0059	0.0405743	28.9772	0.140021		1.95887		C4	4	D6 Control 5.5 GL	PRKAA2	27.6716	0.114765	27.7527	0.413526		1.8857			D2 Control 5.5 GL	28.9772	1.95887	14.9587	1.87859		4.31195e-05	4.31195e-07			D3	1.36766e-06	1.17148e-06	2.07391e-07
C5	5	D2 siSCR 5.5 GL	PRKAA2	28.4021	0.10553	28.3275	0.372537		1.95887		C5	5	D6 siSCR 5.5 GL	PRKAA2	27.56	0.00158742	27.5611	0.00575964		1.8857			D2 siSCR 5.5 GL	28.3275	1.95887	15.4606	1.87859		9.15887e-05	9.15887e-07			D4	1.04158e-06	1.81218e-06	1.35293e-07
C6	6	D2 siAMPK 5.5 GL	PRKAA2	31.4601	0.129791	31.3683	0.413764		1.95887		C6	6	D6 siAMPK 5.5 GL	PRKAA2	31.6621	0.469667	31.9942	1.46797		1.8857			D2 siAMPK 5.5 GL	31.3683	1.95887	15.3114	1.87859		1.07912e-05	1.07912e-07			D5	1.03793e-06	8.01412e-07	1.33241e-07
C7	7	D3 Control 5.5 GL	PRKAA2	27.0713	0.04453	27.1028	0.1643		1.95887		C7	7	D7 Control 5.5 GL	PRKAA2	27.9141	0.0438246	27.9451	0.156824		1.8857			D3 Control 5.5 GL	27.1028	1.95887	14.7905	1.87859		0.000136766	1.36766e-06			D6	9.84231e-07	1.34719e-06	7.56078e-08
C8	8	D3 siSCR 5.5 GL	PRKAA2	27.3211	0.0226528	27.3372	0.0828643		1.95887		C8	8	D7 siSCR 5.5 GL	PRKAA2	27.8408	0.0311954	27.8188	0.112138		1.8857			D3 siSCR 5.5 GL	27.3372	1.95887	14.7949	1.87859		0.000117148	1.17148e-06			D7	8.62678e-07	1.08365e-06	6.91162e-08
C9	9	D3 siAMPK 5.5 GL	PRKAA2	29.7397	0.00214443	29.7412	0.00721031		1.95887		C9	9	D7 siAMPK 5.5 GL	PRKAA2	31.9217	0.088391	31.9842	0.276358		1.8857			D3 siAMPK 5.5 GL	29.7412	1.95887	14.6125	1.87859		2.07391e-05	2.07391e-07			D8	9.2893e-07	8.89112e-07	6.3057e-08
C10	10	D4 Control 5.5 GL	PRKAA2	26.7818	0.035727	26.8071	0.133275		1.95887		C10	10	D8 Control 5.5 GL	PRKAA2	27.9717	0.0269065	27.9526	0.0962576		1.8857			D4 Control 5.5 GL	26.8071	1.95887	14.0432	1.87859		0.000104158	1.04158e-06
C11	11	D4 siSCR 5.5 GL	PRKAA2	26.6111	0.0771496	26.5566	0.29051		1.95887		C11	11	D8 siSCR 5.5 GL	PRKAA2	27.8251	0.0381803	27.8521	0.137082		1.8857			D4 siSCR 5.5 GL	26.5566	1.95887	14.6544	1.87859		0.000181218	1.81218e-06			PRESENTED RESULTS
C12	12	D4 siAMPK 5.5 GL	PRKAA2	30.1003	0.0207942	30.115	0.0690495		1.95887		C12	12	D8 siAMPK 5.5 GL	PRKAA2	31.6715	0.156121	31.7818	0.491228		1.8857			D4 siAMPK 5.5 GL	30.115	1.95887	14.3336	1.87859		1.35293e-05	1.35293e-07			NORMALISED RESULTS TO AVERAGE Control 5.5 GL					1.20301e-06	Average Control 5.5 GL for first independent experiment
D1	1	D1 Control 5.5 GL	PRKAA2	27.6044	0.0363124						D1	1	D5 Control 5.5 GL	PRKAA2	27.4641	0.0866121							D5 Control 5.5 GL	27.4029	1.8857	13.2837	1.85509		0.000103793	1.03793e-06			PRKAA2	Control 5.5 GL	siSCR 5.5 GL	siAMPK 5.5 GL		1.03034e-06	Average Control 5.5 GL for second independent experiment
D2	2	D1 siSCR 5.5 GL	PRKAA2	27.3053	0.0217114						D2	2	D5 siSCR 5.5 GL	PRKAA2	27.7388	0.000191515							D5 siSCR 5.5 GL	27.739	1.8857	13.2102	1.85509		8.01412e-05	8.01412e-07			D1		0.75851	0.078651
D3	3	D1 siAMPK 5.5 GL	PRKAA2	30.7167	0.0644597						D3	3	D5 siAMPK 5.5 GL	PRKAA2	30.6652	0.204765							D5 siAMPK 5.5 GL	30.81	1.8857	13.459	1.85509		1.33241e-05	1.33241e-07			D2		0.761329	0.0897016
D4	4	D2 Control 5.5 GL	PRKAA2	28.9486	0.0405743						D4	4	D6 Control 5.5 GL	PRKAA2	27.8339	0.114765							D6 Control 5.5 GL	27.7527	1.8857	13.5569	1.85509		9.84231e-05	9.84231e-07			D3		0.97379	0.172393
D5	5	D2 siSCR 5.5 GL	PRKAA2	28.2529	0.10553						D5	5	D6 siSCR 5.5 GL	PRKAA2	27.5622	0.00158742							D6 siSCR 5.5 GL	27.5611	1.8857	13.8682	1.85509		0.000134719	1.34719e-06			D4		1.50637	0.112462
D6	6	D2 siAMPK 5.5 GL	PRKAA2	31.2765	0.129791						D6	6	D6 siAMPK 5.5 GL	PRKAA2	32.3263	0.469667							D6 siAMPK 5.5 GL	31.9942	1.8857	13.7576	1.85509		7.56078e-06	7.56078e-08			D5		0.777812	0.129317
D7	7	D3 Control 5.5 GL	PRKAA2	27.1343	0.04453						D7	7	D7 Control 5.5 GL	PRKAA2	27.9761	0.0438246							D7 Control 5.5 GL	27.9451	1.8857	13.541	1.85509		8.62678e-05	8.62678e-07			D6		1.30752	0.0733813
D8	8	D3 siSCR 5.5 GL	PRKAA2	27.3532	0.0226528						D8	8	D7 siSCR 5.5 GL	PRKAA2	27.7967	0.0311954							D7 siSCR 5.5 GL	27.8188	1.8857	13.7804	1.85509		0.000108365	1.08365e-06			D7		1.05174	0.0670809
D9	9	D3 siAMPK 5.5 GL	PRKAA2	29.7427	0.00214443						D9	9	D7 siAMPK 5.5 GL	PRKAA2	32.0467	0.088391							D7 siAMPK 5.5 GL	31.9842	1.8857	13.6021	1.85509		6.91162e-06	6.91162e-08			D8		0.86293	0.0612001
D10	10	D4 Control 5.5 GL	PRKAA2	26.8323	0.035727						D10	10	D8 Control 5.5 GL	PRKAA2	27.9336	0.0269065							D8 Control 5.5 GL	27.9526	1.8857	13.6685	1.85509		9.2893e-05	9.2893e-07
D11	11	D4 siSCR 5.5 GL	PRKAA2	26.502	0.0771496						D11	11	D8 siSCR 5.5 GL	PRKAA2	27.8791	0.0381803							D8 siSCR 5.5 GL	27.8521	1.8857	13.4944	1.85509		8.89112e-05	8.89112e-07
D12	12	D4 siAMPK 5.5 GL	PRKAA2	30.1297	0.0207942						D12	12	D8 siAMPK 5.5 GL	PRKAA2	31.8922	0.156121							D8 siAMPK 5.5 GL	31.7818	1.8857	13.2459	1.85509		6.3057e-06	6.3057e-08
